# Supplementary material for: The complete replicons of 16 Ensifer meliloti strains offer insights into intra- and inter-replicon gene transfer, transposon-associated loci, and repeat elements
Source: Microb Genom. 2018 Apr 19;4(5):e000174. doi: 10.1099/mgen.0.000174 (PMC5994717; doi:10.1099/mgen.0.000174)
Supplement: Supplementary File 2 [file mgen-4-174-s002.xls]

## Sheet: 1 Genome Metrics by Replicon
Table S1. List of Ensifer meliloti strains with genomic metrics by replicon.
	Chromosome
Strain	Size (Mb)	GC %	Genes	RE KB per MB	RE Count per Mb	RE Families	TE KB per MB	TE per Mb	TE Familes	Origin of Isolation
AK83	3.82	62.67	3685	188.48	417	326	79.319	47.9058	183	Aral Sea, Kazakhstan or Uzbekistan
Sm11	3.91	62.65	3805	204.518	428.13	336	89.258	49.1049	192	Bavaria, Germany
BL225C	3.67	62.79	3457	185.83	433.78	309	77.929	46.8665	172	Italy
GR4	3.62	62.79	3372	174.58	425.97	305	83.15	48.0663	174	Granada, Spain
Rm2011	3.66	62.72	3411	184.69	442.35	332	88	49.7268	182	Australia
Rm1021	3.66	62.73	3409	183.6	441.26	333	88.25	49.7268	182	Australia
Hm006	3.66	62.77	3516	174.59	427.32	304	81.69	49.7268	182	France
Kh35c	3.67	62.83	3446	169.4	419.07	303	84.74	47.4114	174	France
Kh46C	3.7	62.72	3513	172.16	425.4	310	81.08	48.1081	178	France
M162	3.82	62.6	3641	184	431.15	349	85.86	50	191	Syria
M270	3.5	62.57	3469	197.14	429.43	342	81.42	49.4286	173	Jordan
Rm41	3.68	62.75	3520	175.54	428.26	325	82.06	50.2717	185	Hungary
T073	3.81	62.64	3627	192.388	446.45	347	84.51	49.0814	187	Tunisia
USDA1021	3.43	62.76	3301	194.16	440.23	313	82.45	53.3528	171	North Dakota, USA
USDA1106	3.67	62.72	3427	185.8	429.55	332	89.1	49.8638	183	California, USA
USDA1157	3.79	62.74	3658	206	436.68	331	83.37	50.3958	191	Washington, USA
Average	3.69188	62.7156	3516.06	185.805	431.377	324.812	83.8866	49.3148	181.25
	pSymA
Strain	Size (Mb)	GC %	Genes	RE KB per MB	RE Count per Mb	RE Families	TE KB per MB	TE per Mb	TE Familes
AK83	1.31	59.97	1331	442.74	486.26	269	142.75	74.0458	97
Sm11	1.63	60.16	1611	412.942	489.57	305	133.13	63.8037	104
BL225C	1.62	60.14	1595	370.37	443.83	291	110.49	51.8519	84
GR4	1.42	60.43	1353	293.6	380.28	244	91.55	51.4085	73
Rm2011	1.35	60.37	1336	322.2	402.96	249	110.37	63.7037	86
Rm1021	1.35	60.4	1340	324.4	401.48	249	110.37	63.7037	86
Hm006	1.48	60.23	1434	384.45	481.76	297	117.56	60.1351	89
Kh35c	1.28	60.26	1196	363.28	408.59	254	107.8	56.25	72
Kh46C	1.6	60.36	1570	357.5	450	289	108	56.25	90
M162	0.89	60.36	881	337.915	410.11	192	116.85	70.7865	63
M270	1.45	60.31	1455	394.48	493.79	287	135.87	55.1724	80
Rm41	1.55	60.54	1520	332.25	412.26	265	105.8	53.5484	83
T073	1.42	60.35	1318	323.24	401.4	252	92.25	49.2958	70
USDA1021	1.41	60.48	1405	350.35	431.91	269	117.7	59.5745	84
USDA1106	1.36	60.37	1349	334.55	417.65	261	114.7	63.9706	87
USDA1157	1.46	60.2	1412	400.68	481.5	300	126.7	60.9589	89
Average	1.41125	60.3081	1381.62	359.059	437.084	267.062	115.118	59.6537	83.5625
	pSymB
Strain	Size (Mb)	GC %	Genes	RE KB per MB	RE Count per Mb	RE Families	TE KB per MB	TE per Mb	TE Familes
AK83	1.68	62.37	1563	211.222	394.64	239	125	51.7857	87
Sm11	1.66	62.43	1505	188.457	397.59	240	116.26	52.4096	87
BL225C	1.69	62.24	1545	187.57	394.67	228	111.83	50.8876	86
GR4	1.7	62.42	1557	212.35	404.117	243	121.76	51.7647	88
Rm2011	1.68	62.42	1544	210	405.36	230	119.04	52.381	88
Rm1021	1.68	62.4	1554	210.119	404.17	229	117.8	51.7857	87
Hm006	1.63	62.6	1490	193.25	400	238	116.56	47.8528	78
Kh35c	1.62	62.6	1485	204.9	395.68	225	120.98	51.2346	83
Kh46C	1.68	62.43	1552	216.6	408.3	243	125.59	52.9762	89
M162	1.68	62.36	1552	204.76	399.4	241	121.428	52.9762	89
M270	1.69	62.18	1531	191.7	395.86	232	117.75	53.8462	91
Rm41	1.67	62.33	1706	200	395.2	233	116.16	50.2994	84
T073	1.65	62.46	1517	191.5	391.52	233	113.3	47.8788	79
USDA1021	2.01	62.45	1900	201.99	390.05	262	121.39	50.2488	101
USDA1106	1.68	62.42	1545	211.3	404.76	229	117.26	51.7857	87
USDA1157	1.7	62.31	1585	209.411	405.88	239	118.2	52.3529	89
Average	1.69375	62.4013	1570.69	202.821	399.2	236.5	118.769	51.4041	87.0625
	Accessory Plasmids
Plasmid	Size (Mb)	GC %	Genes	RE KB per MB	RE Count per Mb	RE Families	TE KB per MB	TE per Mb	TE Familes
AK83 - plasmid NC_015592	0.07	57.91	78	400	457.14	19	185.7	214.286	15
AK83 - plasmid NC_015597	0.26	58.91	265	619.23	773.08	117	219	150	39
GR4 - plasmid NC_019846	0.18	59.98	181	377.7	422.2	58	122	122.222	22
GR4 - plasmid NC_019847	0.23	58.58	237	747.8	665.22	105	308.7	204.348	47
Hm006 - accesory A	0.22	60	207	418.72	377.27	56	109	104.545	23
Kh35c - Accesory A	0.18	59.74	182	452	466.67	61	177.7	150	27
M162 - accesory A	0.42	60.66	402	425.364	578.57	137	116.6	76.1905	32
M270 - accesory A	0.3	58.38	331	776.6	853.3	121	283.3	150	45
M270 - accesory B	0.2	59.06	213	675	825	76	295	210	42
M270 - accesory C	0.13	59.86	135	500	584.62	46	207.7	176.923	23
Rm41 - accesory A	0.25	59.35	240	244.612	268	43	124	84	21
T073 - accesory A	0.16	57.45	150	401	518.75	63	100	112.5	18
USDA1021 - accessory A	0.3	58.49	304	720.287	726.7	120	276.7	150	45
USDA1157 - accesory A	0.28	60.21	290	446.996	478.57	89	167	157.143	44
Average	0.227143	59.1843	229.643	514.665	571.078	79.3571	192.314	147.297	31.6429

## Sheet: 2 Core Gene Cluster Metrics
Table S2. Number of gene clusters on each replicon. The percent of core gene clusters on each replicon.
	AK83	SM11	BL225C	GR4	RM2011	RM1021	HM006	KH35c	KH46c	M270	RM41	T073	USDA1106	USDA1157		Core
Chromosome	3431	3479	3314	3228	3291	3286	3308	3244	3295	3166	3343	3426	3285	3424		2779
pSymA	1047	1262	1344	1053	1191	1189	1177	1010	1336	1103	1236	1046	1195	1172		548
pSymB	1448	1424	1451	1436	1456	1455	1397	1403	1446	1475	1432	1435	1455	1449		1297
Accessory A	58			167			153	172		194	175	117		242
Accessory B	194			189						143
Accessory C										106
Total Gene Clusters	6178	6165	6109	6073	5938	5930	6035	5829	6077	6187	6186	6024	5935	6287		4687
14 Strains (USDA1021 and M162 excluded)
Core percentage of gene clusters	0.710424	0.711922	0.718448	0.722707	0.739138	0.740135	0.727258	0.752959	0.722231	0.709391	0.709505	0.728586	0.739511	0.698107	0.752959	0.698107	0.723594
Chromosome gene cluster percentage	0.799475	0.788445	0.827701	0.849752	0.833485	0.834753	0.829202	0.845561	0.832473	0.866393	0.82052	0.800642	0.835008	0.80111	0.866393	0.788445	0.826037
pSymA gene cluster percentage	0.511939	0.424723	0.39881	0.509022	0.450042	0.450799	0.455395	0.530693	0.401198	0.485947	0.433657	0.512428	0.448536	0.457338	0.530693	0.39881	0.46218
pSymB gene cluster percentage	0.866713	0.88132	0.864921	0.873955	0.861951	0.862543	0.898354	0.894512	0.867911	0.850847	0.876397	0.874564	0.862543	0.866115	0.898354	0.850847	0.871618

## Sheet: 3 EggNOG
Table S3. List of the eggNOG-based annotations which were used to identify transposable elements.
ENOG4105C13	Site-specific tyrosine recombinase, which acts by catalyzing the cutting and rejoining of the recombining DNA molecules. The XerC-XerD complex is essential to convert dimers of the bacterial chromosome into monomers to permit their segregation at cell division. It also contributes to the segregational stability of plasmids (By similarity)
ENOG4105C1E	Integrase core domain
ENOG4105C2P	transposase
ENOG4105C4I	Conjugative transposon TraN protein
ENOG4105C69	Recombinase
ENOG4105CA7	Integrase
ENOG4105CD0	Phage Integrase Family
ENOG4105CF6	Recombinase
ENOG4105CKZ	transposase-like protein
ENOG4105CMM	transposase
ENOG4105CVV	YqaJ-like viral recombinase domain
ENOG4105CYH	conjugative transposon membrane protein
ENOG4105D13	transposase
ENOG4105D1Y	integrase family
ENOG4105D2P	Mobilizable transposon, excision protein
ENOG4105D39	Inherit from NOG: DDE_Tnp_IS1595
ENOG4105D4K	integrase catalytic
ENOG4105D5C	Transposase
ENOG4105D5G	Transposase
ENOG4105D6D	Phage integrase family protein
ENOG4105D70	Integrase catalytic subunit
ENOG4105D7V	transposase
ENOG4105DC2	Transposase
ENOG4105DFP	Integrase
ENOG4105DMH	Transposase
ENOG4105DNE	Transposase
ENOG4105DQ6	Transposase
ENOG4105DSV	Integrase
ENOG4105DU7	Integrase catalytic subunit
ENOG4105DVU	site-specific recombinase
ENOG4105E0W	Conjugative transposon TraM protein
ENOG4105E2P	Transposase-like protein
ENOG4105E2U	transposase, IS204 IS1001 IS1096 IS1165 family protein
ENOG4105E5H	Transposase
ENOG4105EAV	site-specific recombinase, phage integrase family
ENOG4105EEH	Integrase, catalytic region
ENOG4105EF9	Integrase catalytic subunit
ENOG4105EI5	insertion element IS1121 transposase
ENOG4105EIT	integrase catalytic
ENOG4105EK1	conjugative transposon protein TraQ
ENOG4105EMR	Transposase IS4 protein
ENOG4105EN4	Integrase
ENOG4105EQR	Transposase IS116 IS110 IS902
ENOG4105EQU	Integrase
ENOG4105ETH	transposase
ENOG4105ETJ	Transposase
ENOG4105EUN	Transposase
ENOG4105EYG	tyrosine recombinase. Not involved in the cutting and rejoining of the recombining DNA molecules on dif(SL) site (By similarity)
ENOG4105EYQ	Transposase
ENOG4105EZ3	site-specific recombinase
ENOG4105EZJ	Phage integrase
ENOG4105F2A	Transposase
ENOG4105F2I	Transposase
ENOG4105F30	conjugative transposon membrane protein
ENOG4105F4W	Phage integrase
ENOG4105F6W	Integrase catalytic subunit
ENOG4105F93	transposase
ENOG4105F96	Transposase
ENOG4105F9F	transposase
ENOG4105FAP	Transposase
ENOG4105FCB	transposase (IS4 family) protein
ENOG4105FJ9	Integrase catalytic subunit
ENOG4105FK4	integrase family
ENOG4105FMV	site-specific recombinase, phage integrase family
ENOG4105FPA	Pfam:Transposase_17
ENOG4105FQA	Transposase
ENOG4105FQQ	recombinase
ENOG4105FUV	Transposase
ENOG4105FVF	Pfam:Transposase_8
ENOG4105FXD	recombinase
ENOG4105FXX	transposase is116 is110 is902 family
ENOG4105FYH	transposase, IS3 IS911 family protein
ENOG4105FZU	ISxac3 transposase
ENOG4105G0Z	Transposase
ENOG4105G7N	Transposase
ENOG4105G84	Transposase
ENOG4105G8B	Inherit from COG: transposase
ENOG4105GBY	transposase
ENOG4105GCZ	ISBm1, transposase orfA
ENOG4105GDA	Phage integrase family
ENOG4105GNF	transposase, YhgA-like
ENOG4105GP5	transposase
ENOG4105GQI	Phage integrase
ENOG4105GR1	transposase
ENOG4105GRC	Transposase
ENOG4105GRN	Iso-IS1 ORF2
ENOG4105GTP	Transposase
ENOG4105GTV	Pfam:Transposase_17
ENOG4105GTZ	Pfam:Transposase_8
ENOG4105GV1	Transposase
ENOG4105GXW	Transposase
ENOG4105GYN	Transposase
ENOG4105H0P	Phage integrase family
ENOG4105H3K	Transposase
ENOG4105H3N	Transposase (IS4 family
ENOG4105H5P	transposase
ENOG4105H5U	transposase
ENOG4105H88	transposase
ENOG4105H8U	transposase
ENOG4105H9N	is1 orf1
ENOG4105HF5	Transposase
ENOG4105HGF	Phage integrase
ENOG4105HHD	Integrase
ENOG4105HJ0	transposase
ENOG4105HJ7	Pfam:Transposase_17
ENOG4105HNI	transposase
ENOG4105HP5	conjugative transposon protein TraE
ENOG4105HPI	Phage integrase family
ENOG4105HQN	Transposase
ENOG4105HUC	site-specific recombinase, phage integrase family
ENOG4105HVJ	site-specific recombinase, phage integrase family
ENOG4105I5C	MULE transposase, conserved domain
ENOG4105I6V	Transposase
ENOG4105IBZ	DNA-binding domain transposase
ENOG4105ID9	Transposase IS116/IS110/IS902 family
ENOG4105IDF	Transposase
ENOG4105IKC	Transposase
ENOG4105IKR	transposase
ENOG4105IPZ	Transposase
ENOG4105IQ7	Transposase
ENOG4105IQB	Phage integrase
ENOG4105IQH	recombinase
ENOG4105IQY	ISSoc3, orfA transposase
ENOG4105IW9	Transposase
ENOG4105IX4	Transposase
ENOG4105IYK	transposase
ENOG4105J1P	transposase, IS3 IS911 family protein
ENOG4105J1S	Transposase
ENOG4105J1T	IS66 Orf2 family protein
ENOG4105J2D	Inherit from COG: transposase
ENOG4105J5R	Pfam:Transposase_17
ENOG4105J7F	transposase
ENOG4105J7V	transposase, IS3 IS911 family protein
ENOG4105J9A	Transposase (IS4 family) protein
ENOG4105JDC	Integrase
ENOG4105JDJ	Transposase
ENOG4105JG6	Integrase core domain
ENOG4105JGW	integrative genetic element Ppu40, integrase
ENOG4105JH1	Transposase (IS4 family
ENOG4105JIQ	integrase catalytic
ENOG4105JNR	Transposase
ENOG4105K01	Transposase
ENOG4105K2P	Phage integrase
ENOG4105K6P	transposase
ENOG4105KB4	transposase
ENOG4105KQU	Excisionase from transposon Tn916
ENOG4105KQY	transposase, IS3 IS911 family protein
ENOG4105KRY	conjugative transposon protein
ENOG4105KS6	transposase
ENOG4105KSE	Phage integrase family
ENOG4105KVP	Phage integrase
ENOG4105KY4	transposase and inactivated derivatives-like protein
ENOG4105M0D	ISSoc13, transposase orfB
ENOG4105M44	transposase, IS3 IS911 family protein
ENOG4105M5U	transposase
ENOG4105MAA	transposase
ENOG4105MAN	transposase protein A
ENOG4105MDP	transposase
ENOG4105MGC	IS630 family transposase
ENOG4105MI3	transposase, IS3 IS911 family protein
ENOG4105MIM	Transposase
ENOG4105MKN	Transposase
ENOG4105MN6	Pfam:Transposase_11
ENOG4105MP0	transposase
ENOG4105MRF	Integrase
ENOG4105MSP	Transposase
ENOG4105N15	transposase
ENOG4105N1J	Phage integrase
ENOG4105N3T	transposase
ENOG4105N5F	Transposase, IS605 OrfB family
ENOG4105N9C	Transposase
ENOG4105NC4	Phage integrase family
ENOG4105NHE	transposase
ENOG4105NHJ	Pfam:Transposase_17
ENOG4105NJX	transposase, orfA
ENOG4105NNM	Transposase
ENOG4105NPT	transposase
ENOG4105NUT	transposase, IS3 IS911 family protein
ENOG4105NVC	transposase, IS3 IS911 family protein
ENOG4105NVQ	Site-specific recombinase
ENOG4105P0J	transposase
ENOG4105P16	transposase is200-like protein
ENOG4105P26	transposase, IS3 IS911 family protein
ENOG4105P3S	transposase
ENOG4105P4B	IS66 Orf2 family protein
ENOG4105P7N	transposase
ENOG4105P8Z	transposase
ENOG4105PAG	Transposase
ENOG4105PBD	transposase, IS3 IS911 family protein
ENOG4105PD3	Transposase (IS4 family
ENOG4105PF7	Transposase
ENOG4105PFV	Transposase
ENOG4105PJ3	Site-specific recombinases, DNA invertase Pin homologs
ENOG4105PJR	Phage integrase family
ENOG4105PKB	Phage integrase family protein
ENOG4105PMH	Phage integrase Phage integrase, N-terminal SAM-like protein
ENOG4105PR3	IS4 family ISFsp6-like transposase
ENOG4105PUT	Phage integrase
ENOG4105Q0P	Inherit from COG: transposase
ENOG4105Q1F	transposase IS605 OrfB family
ENOG4105Q52	Transposase
ENOG4105Q6H	Transposase
ENOG4105Q71	Integrase
ENOG4105Q96	transposase
ENOG4105Q9T	Inherit from COG: transposase
ENOG4105Q9V	transposase, IS3 IS911 family protein
ENOG4105QEQ	Conjugative transposon protein TraA
ENOG4105QID	Transposase, is4 family
ENOG4105QKX	Transposase
ENOG4105QQD	Transposase (IS4 family) protein
ENOG4105QQN	Transposase
ENOG4105QTC	Transposase
ENOG4105QVE	insertion element
ENOG4105QX6	Integrase
ENOG4105QZ1	Transposase
ENOG4105R31	Transposase (IS4 family) protein
ENOG4105R3U	Inherit from NOG: Phage integrase family
ENOG4105R4V	IS630 family transposase
ENOG4105R4Z	Conjugative transposon protein TraO
ENOG4105R63	Transposase
ENOG4105RAR	IS66 Orf2 family protein
ENOG4105RC2	conjugative transposon protein TraQ
ENOG4105RRN	transposase
ENOG4105RYX	transposase IS116 IS110 IS902 family protein
ENOG4105S0S	Inherit from COG: transposase
ENOG4105S1F	Transposase
ENOG4105S9I	transposase
ENOG4105S9Q	transposase (IS4 family) protein
ENOG4105SEJ	insertion element
ENOG4105SG2	Transposase
ENOG4105SGH	Transposase (IS4 family
ENOG4105SH8	transposase is3
ENOG4105SIN	Integrase
ENOG4105SJG	Phage integrase family protein
ENOG4105SN3	Integrase core domain
ENOG4105SNE	Integrase
ENOG4105SQH	Pfam:Transposase_17
ENOG4105SSH	Pfam:Transposase_17
ENOG4105SSJ	transposase
ENOG4105SU8	Transposase (IS4 family) protein
ENOG4105SUC	IS66 Orf2 family protein
ENOG4105SXR	Transposase (IS4 family) protein
ENOG4105T1S	Transposase
ENOG4105TAX	Integrase
ENOG4105TBG	transposase
ENOG4105TFY	IS630 family transposase
ENOG4105TMY	Transposase
ENOG4105TPK	Integrase
ENOG4105TQD	Transposase
ENOG4105TSW	Transposase
ENOG4105TWF	Transposase
ENOG4105TZ5	integrase family
ENOG4105U1U	Transposase (IS4 family) protein
ENOG4105U1V	Pfam:Transposase_17
ENOG4105U1Y	transposase
ENOG4105U4D	IS66 Orf2 family protein
ENOG4105U4M	integrase family
ENOG4105U72	ISFtu1. Transposase, member of the IS630 Tc-1 mariner family. Identical to Q93EJ6 transposase from Francisella tularensis (118 aa) from aa 144-261. Identical to Q93EJ7 transposase from Francisella tularensis (126 aa) from aa 1-109. Q93EJ6 and Q93EJ7 previously characterised as two separate ORF's. ORF1 (identical to Q93EJ7) contains a programmed ribosomal frameshifting motif, 5'-AAAAAAAG-3' at aa …
ENOG4105U87	Transposase
ENOG4105UDG	Pfam:Transposase_8
ENOG4105UE4	Inherit from COG: transposase
ENOG4105UFP	transposase
ENOG4105UIT	conjugative transposon single-strand binding protein
ENOG4105UJD	Inherit from COG: transposase
ENOG4105USV	MuA-transposase repressor protein CI DNA-binding
ENOG4105UV9	Pfam:Transposase_17
ENOG4105UWQ	transposase, IS3 IS911 family protein
ENOG4105UWR	transposase, IS3 IS911 family protein
ENOG4105VAC	Transposase (IS4 family) protein
ENOG4105VBW	Pfam:Transposase_27
ENOG4105VK2	transposase
ENOG4105VKJ	transposase, IS3 IS911 family protein
ENOG4105VN9	conjugative transposon protein
ENOG4105VNT	transposase (IS4 family) protein
ENOG4105VQC	Pfam:Transposase_25
ENOG4105VQS	integrase family
ENOG4105VRD	integrase family
ENOG4105VTR	Integrase
ENOG4105VYQ	Transposase
ENOG4105W1K	transposase
ENOG4105W4Y	transposase, IS3 IS911 family protein
ENOG4105W5D	IS66 Orf2 family protein
ENOG4105WD6	Transposase
ENOG4105WD7	Inherit from COG: transposase
ENOG4105WGI	Transposase
ENOG4105WHI	Inherit from COG: Retrotransposon protein
ENOG4105WM4	Phage integrase family
ENOG4105WMP	Transposase
ENOG4105WTU	Transposase
ENOG4105WX1	Transposase
ENOG4105WYJ	Transposase
ENOG4105WZ5	ISPpu13, transposase Orf3
ENOG4105X4M	Pfam:Transposase_17
ENOG4105XA2	Transposase IS116/IS110/IS902 family
ENOG4105XC3	integrase domain-containing protein
ENOG4105XFW	transposase (IS4 family) protein
ENOG4105XK8	site-specific recombinase, phage integrase family
ENOG4105XQP	Phage integrase family protein
ENOG4105XR9	transposase, IS3 IS911 family protein
ENOG4105XVX	ISCro1 transposase A
ENOG4105XZA	Pfam:Transposase_8
ENOG4105Y09	transposase, IS3 IS911 family protein
ENOG4105Y0C	transposase, IS3 IS911 family protein
ENOG4105Y1Q	Integrase
ENOG4105Y25	Transposase
ENOG4105Y47	Transposase
ENOG4105Y4I	transposase
ENOG4105Y4Q	integrase domain protein SAM domain protein
ENOG4105Y61	Pfam:Transposase_17
ENOG4105Y7F	site-specific recombinase, phage integrase family
ENOG4105Y9R	transposase, IS3 IS911 family protein
ENOG4105YCW	Transposase
ENOG4105YEN	Inherit from COG: Transposase
ENOG4105YY4	Transposase
ENOG4105Z0A	Phage integrase family
ENOG4105Z3B	Pfam:Transposase_30
ENOG4105Z3H	Integrase
ENOG4105Z5P	Transposase
ENOG4105Z8I	Inherit from COG: transposase
ENOG4105Z8P	Integrase
ENOG4105ZDN	transposase (IS4 family) protein
ENOG4105ZM9	transposase
ENOG4105ZX1	Transposase C
ENOG4106002	ISHde2, transposase
ENOG410600T	transposase
ENOG4106028	transposase IS3 IS911
ENOG4106051	Pfam:Transposase_25
ENOG410607W	Transposase
ENOG41060DX	transposase
ENOG41060EC	'Phage' integrase family
ENOG41060F8	Transposase
ENOG41060FK	Transposase
ENOG41060PF	Transposase
ENOG41060PX	YqaJ-like viral recombinase domain
ENOG41060RQ	is600 orf1
ENOG410617U	Pfam:Transposase_17
ENOG41061A5	transposase
ENOG41061A8	IS3 family mobile element-associated protein
ENOG41061AH	transposase
ENOG41061EK	transposase
ENOG41061GU	Transposase
ENOG41061JW	transposase
ENOG41061M3	transposase, IS3 IS911 family protein
ENOG41061PR	Transposase
ENOG41061QS	Transposase
ENOG41061TK	Transposase
ENOG410620V	Transposase
ENOG410622C	Transposase
ENOG4106239	Transposase
ENOG4106259	Transposase
ENOG410625P	transposase orfA for insertion sequence element
ENOG410626I	integrase family
ENOG410628U	Transposase
ENOG41062IG	Transposase
ENOG41062JN	Transposase domain (DUF772)
ENOG41062PR	Inherit from COG: Retrotransposon protein
ENOG41062S4	transposase, IS605 OrfB
ENOG41062TG	Transposase, is4 family
ENOG41062UI	Integrase core domain
ENOG41062WY	transposase
ENOG41062Y3	Transposase
ENOG410631G	Pfam:Transposase_8
ENOG410631J	Inherit from COG: Integrase
ENOG4106341	Transposase
ENOG410636N	Transposase
ENOG41063DT	transposase
ENOG41063IV	Transposase, orfA
ENOG41063K5	transposase, IS3 IS911 family protein
ENOG41063PB	Pfam:Transposase_11
ENOG41063X5	Inherit from COG: Retrotransposon protein
ENOG410640H	Transposase
ENOG410641I	Pfam:Transposase_8
ENOG41064C4	transposase, IS3 IS911 family protein
ENOG41064FK	site-specific recombinase, phage integrase family
ENOG41064J0	phage integrase family domain protein
ENOG41064TX	transposase
ENOG41064UC	Integrase
ENOG41064XX	Transposase, is4 family
ENOG410651S	Insertion element iso-IS1N protein insA
ENOG410656A	Integrase core domain
ENOG41065A1	transposase, IS3 IS911 family protein
ENOG41065DS	transposase IS605 OrfB family
ENOG41065HE	transposase, IS3 IS911 family protein
ENOG41065I9	Inherit from COG: transposase
ENOG41065IQ	transposase
ENOG41065M1	Transposase (IS4 family) protein
ENOG41065QI	Phage integrase family
ENOG41065SB	Phage integrase family
ENOG41065UZ	transposase
ENOG410664J	integrase family
ENOG410665G	Integrase core domain
ENOG410665K	Inherit from COG: Retrotransposon protein
ENOG410668W	Transposase
ENOG41066A7	Inherit from COG: transposase
ENOG41066AP	Phage integrase family
ENOG41066D8	integrase family
ENOG41066E5	Transposase
ENOG41066JZ	Integrase
ENOG41066M9	transposase, IS3 IS911 family protein
ENOG41066P7	Transposase
ENOG41066QJ	transposase, IS3 IS911 family protein
ENOG41066XK	Pfam:Transposase_35
ENOG41066XS	Transposase
ENOG410672A	transposase (IS4 family) protein
ENOG4106750	transposase
ENOG4106753	Transposase
ENOG41067BV	transposase (IS4,)
ENOG41067C0	Transposase
ENOG41067CV	Integrase
ENOG41067MA	insertion element iso-iS1d protein insA
ENOG41067PB	Phage integrase family
ENOG41067Y8	transposase
ENOG410684S	Transposase is3 is911
ENOG410686W	IS66 family element, Orf1 protein
ENOG41068EY	Phage integrase family
ENOG41068H8	transposase
ENOG41068P1	transposase
ENOG41068YK	Transposase, IS605 OrfB family
ENOG4106908	integrase family
ENOG4106961	ISGsu7, transposase OrfA
ENOG410696M	Transposase
ENOG410698F	IS150 protein InsA
ENOG41069BB	conjugative transposon
ENOG41069DS	Transposase IS116/IS110/IS902 family
ENOG41069UH	Inherit from COG: transposase
ENOG41069UM	Transposase
ENOG41069VU	transposase (IS4 family) protein
ENOG41069XA	Inherit from COG: Transposase
ENOG41069XB	Pfam:Transposase_17
ENOG41069YH	Transposase
ENOG41069Z6	Transposase
ENOG4106A2U	Transposase
ENOG4106A30	reca rada recombinase
ENOG4106ABK	Transposase
ENOG4106AD5	transposase
ENOG4106AIK	Transposase
ENOG4106AM7	Inherit from COG: transposase
ENOG4106ANX	transposase, IS3 IS911 family protein
ENOG4106ATQ	transposase
ENOG4106AX1	transposase orf1 for insertion sequence element
ENOG4106B0K	Inherit from COG: Transposase
ENOG4106B51	transposase
ENOG4106B6Y	Pfam:Transposase_11
ENOG4106BC2	transposase, IS3 IS911 family protein
ENOG4106BJN	transposase, IS3 IS911 family protein
ENOG4106BK8	Inherit from COG: Retrotransposon protein
ENOG4106BM1	Transposase
ENOG4106BN2	transposase
ENOG4106BZ0	IS630 family transposase
ENOG4106C9B	Transposase
ENOG4106CC0	Phage integrase family
ENOG4106CFY	Inherit from COG: Transposase
ENOG4106CID	Transposase, Mutator family
ENOG4106CSV	Transposase
ENOG4106CV0	Transposase
ENOG4106CV8	Phage integrase family
ENOG4106CZ2	transposase, IS3 IS911 family protein
ENOG4106D00	Inherit from COG: Transposase
ENOG4106D1D	Integrase
ENOG4106D1F	Inherit from COG: Transposase
ENOG4106D4F	Inherit from COG: Retrotransposon protein
ENOG4106D4U	Inherit from COG: Retrotransposon protein
ENOG4106DAN	Transposase
ENOG4106DIR	Transposase
ENOG4106DMH	Phage integrase family
ENOG4106DR0	Integrase, catalytic region
ENOG4106DW5	Inherit from COG: transposase
ENOG4106DXM	integrase family
ENOG4106DY9	Transposase
ENOG4106DYA	Inherit from COG: Transposase
ENOG4106E3W	Phage integrase family
ENOG4106E74	Integrase
ENOG4106E95	Site-specific recombinase
ENOG4106E9B	Pfam:Transposase_7
ENOG4106ECX	Inherit from COG: transposase
ENOG4106EK5	Transposase
ENOG4106EP7	integrase family
ENOG4106ER0	Inherit from COG: Retrotransposon protein
ENOG4106F3I	Inherit from COG: transposase
ENOG4106F48	Pfam:Transposase_7
ENOG4106F5C	transposase
ENOG4106F8T	Integrase catalytic subunit
ENOG4106F9V	transposase IS116 IS110 IS902 family protein
ENOG4106FBR	Transposase
ENOG4106FH6	Transposase
ENOG4106FHC	Mobile element transfer protein
ENOG4106FI5	Recombinase
ENOG4106FIH	Transposase
ENOG4106FM4	DDE_Tnp_IS1595
ENOG4106FN0	K07480 insertion element IS1 protein InsB
ENOG4106FQX	transposase, IS3 IS911 family protein
ENOG4106FT0	Pfam:Transposase_9
ENOG4106FUX	Inherit from NOG: transposase
ENOG4106G4I	IS630 family transposase
ENOG4106GD8	Phage integrase family
ENOG4106GD9	Phage integrase family
ENOG4106GDQ	Transposase
ENOG4106GHC	Inherit from NOG: transposase
ENOG4106GK0	Transposase
ENOG4106GPE	site-specific recombinase, phage integrase family
ENOG4106GPT	Transposase domain (DUF772)
ENOG4106GVP	Transposase
ENOG4106GZV	Transposase
ENOG4106H14	transposase (IS4 family) protein
ENOG4106H1V	Inherit from COG: transposase
ENOG4106H3S	Phage integrase family
ENOG4106H4Z	YqaJ-like viral recombinase domain
ENOG4106H6H	transposase
ENOG4106HDP	Transposase
ENOG4106HE1	Inherit from COG: transposase
ENOG4106HKF	Inherit from COG: Integrase
ENOG4106HQS	integrase family
ENOG4106HRD	Inherit from COG: Retrotransposon protein
ENOG4106HWX	Inherit from COG: transposase
ENOG4106HXZ	Transposase
ENOG4106HZ1	Pfam:Transposase_8
ENOG4106I5F	Integrase core domain
ENOG4106I9C	transposase (IS4 family) protein
ENOG4106IAQ	Transposase, Mutator family
ENOG4106ICD	Inherit from COG: Transposase
ENOG4106IH1	transposase
ENOG4106IH2	Pfam:Transposase_17
ENOG4106IJN	integrase catalytic domain-containing protein
ENOG4106IK5	Inherit from NOG: Transposase, Mutator family
ENOG4106ITW	Pfam:Transposase_11
ENOG4106IWY	Transposase, is4 family
ENOG4106IYK	transposase, is4
ENOG4106J0X	Phage integrase
ENOG4106J1E	Phage integrase
ENOG4106J3Y	transposon protein
ENOG4106J54	Phage integrase family
ENOG4106J6I	Pfam:Transposase_11
ENOG4106J8P	Phage integrase family
ENOG4106J9E	Pfam:Transposase_11
ENOG4106JDM	Transposase
ENOG4106JFU	Phage integrase family
ENOG4106JHQ	Pfam:Transposase_7
ENOG4106JHY	'Phage' integrase family
ENOG4106JJ4	Transposase
ENOG4106JJW	Phage integrase family
ENOG4106JKR	integrase domain-containing protein SAM domain-containing protein
ENOG4106JNP	conserved protein found in conjugate transposon
ENOG4106JWC	transposase
ENOG4106K1I	Pfam:Transposase_35
ENOG4106K4W	conjugative transposon protein TraC
ENOG4106K6Q	integrase family
ENOG4106K82	Transposase
ENOG4106KAG	Conjugative transposon protein TraI
ENOG4106KE2	Phage integrase family
ENOG4106KJ3	Phage integrase family
ENOG4106KKF	site-specific recombinase, phage integrase family
ENOG4106KMD	transposon TraJ
ENOG4106KQB	Phage integrase family
ENOG4106KYQ	Transposase
ENOG4106M2D	transposase
ENOG4106M2R	Conjugative transposon TraM protein
ENOG4106MPG	Transposase (IS4
ENOG4106MS9	transposase IS605 OrfB family
ENOG4106MSV	Site-specific recombinase
ENOG4106MT7	Conjugative transposon protein TraO
ENOG4106MTV	Integrase catalytic subunit
ENOG4106MX1	Homologues of TraJ from Bacteroides conjugative transposon
ENOG4106MZN	Transposase, IS605 OrfB family, central region
ENOG4106N29	Transposase, IS605 OrfB family
ENOG4106N36	Recombinase
ENOG4106N4M	Inherit from COG: Integrase
ENOG4106N7I	Phage integrase family
ENOG4106NDB	Mu transposase, C-terminal
ENOG4106NGE	conjugative transposon protein TraO
ENOG4106NI4	Transposase (11 DDE domain protein)
ENOG4106NIB	Phage Integrase Family
ENOG4106NQ7	Inherit from COG: Transposase
ENOG4106NS1	Pfam:Transposase_8
ENOG4106NSA	Phage integrase family
ENOG4106NT6	Transposase
ENOG4106NVZ	Inherit from COG: transposase
ENOG4106P3N	Inherit from COG: transposase
ENOG4106P4U	Recombinase
ENOG4106P5N	Integrase, catalytic region
ENOG4106P6C	Transposase
ENOG4106P6P	transposase IS605 OrfB
ENOG4106P7I	Phage integrase family
ENOG4106PE3	Homologues of TraJ from Bacteroides conjugative transposon
ENOG4106PRR	Phage integrase family
ENOG4106PRS	CP4-like integrase
ENOG4106PSV	Conjugative transposon protein TraO
ENOG4106PUQ	Phage integrase family
ENOG4106PXF	Conjugative transposon TraM protein
ENOG4106PXJ	Transposase IS891 IS1136 IS1341 family
ENOG4106PXM	Phage integrase family
ENOG4106PZ7	transposase for insertion sequence ISMyma02
ENOG4106Q01	Phage integrase family
ENOG4106Q1X	Conjugative transposon TraK protein
ENOG4106Q5I	Phage integrase family
ENOG4106Q63	YqaJ-like viral recombinase domain
ENOG4106QEW	Recombinase
ENOG4106QJ6	Integrase catalytic subunit
ENOG4106QK3	integrase family
ENOG4106QWS	Inherit from COG: transposase
ENOG4106QYB	Integrase core domain
ENOG4106QZP	MULE transposase domain
ENOG4106R1G	conjugative transposon
ENOG4106R25	Transposase
ENOG4106R3M	Pfam:Transposase_25
ENOG4106R63	Pfam:Transposase_17
ENOG4106R6D	Transposase
ENOG4106RAT	transposase number 2 for insertion sequence ISRm26
ENOG4106REU	Pfam:Transposase_12
ENOG4106REY	Phage integrase family
ENOG4106RM0	Phage integrase family
ENOG4106RNH	Integrase core domain
ENOG4106RWP	Phage integrase family protein
ENOG4106RX8	Site-specific recombinases, DNA invertase Pin homologs
ENOG4106S14	Transposase orfA IS5 family element
ENOG4106S4I	Inherit from COG: Integrase
ENOG4106S70	Phage integrase
ENOG4106SBN	Inherit from COG: Integrase
ENOG4106SCG	Integrase
ENOG4106SFG	Pfam:Transposase_8
ENOG4106SFX	Integrase core domain
ENOG4106SHB	Insertion sequence transposase protein
ENOG4106SUB	Inherit from COG: Retrotransposon protein
ENOG4106SUP	Phage integrase family
ENOG4106SXC	Inherit from COG: Integrase
ENOG4106SY5	Pfam:Transposase_34
ENOG4106SY6	DNA binding domain of tn916 integrase
ENOG4106T1K	Phage integrase family
ENOG4106T33	'Phage' integrase family
ENOG4106T4I	Pfam:Transposase_30
ENOG4106T6I	conjugative transposon protein TraF
ENOG4106T8C	Pfam:Transposase_30
ENOG4106TE9	Inherit from COG: Integrase
ENOG4106TH9	Transposase IS200 like subfamily
ENOG4106TM3	Phage integrase family
ENOG4106TN0	Conserved protein found in conjugate transposon
ENOG4106TW0	Site-specific recombinase
ENOG4106TY1	Inherit from COG: Retrotransposon protein
ENOG4106U1A	Phage integrase family
ENOG4106U1H	Transposase and inactivated derivative
ENOG4106U3W	Pfam:Transposase_25
ENOG4106U4I	Integrase
ENOG4106U5F	transposase, IS3 IS911 family protein
ENOG4106UDA	Phage integrase family
ENOG4106UEV	Inherit from NOG: transposase
ENOG4106UGW	Transposase
ENOG4106UID	integrase family
ENOG4106UIP	Transposase
ENOG4106UMD	Inherit from NOG: transposase
ENOG4106UQN	Pfam:Transposase_11
ENOG4106UR5	Inherit from COG: transposase
ENOG4106UYB	transposase (IS4,)
ENOG4106V3P	Transposase
ENOG4106VF3	Transposase IS116/IS110/IS902 family
ENOG4106VQ4	Inherit from COG: Retrotransposon protein
ENOG4106VT4	Inherit from COG: Retrotransposon protein
ENOG4106W20	Pfam:Transposase_9
ENOG4106W2T	Inherit from COG: transposase
ENOG4106W65	Site-specfic recombinase, phage integrase family protein
ENOG4106W7Z	Phage integrase family
ENOG4106WPZ	Phage integrase family protein
ENOG4106WZ0	Inherit from COG: transposase
ENOG4106X6H	Inherit from COG: Transposase
ENOG4106XCT	Phage integrase family
ENOG4106XFD	Transposase for insertion sequence element
ENOG4106XM5	Inherit from COG: Transposase
ENOG4106XQD	Pfam:Transposase_25
ENOG4106XRV	Inherit from COG: Transposase
ENOG4106XWF	Inherit from COG: Transposase
ENOG4106Y39	Transposase
ENOG4106Y6E	site-specific recombinase
ENOG4106YD7	Pfam:Transposase_11
ENOG4106YJT	Inherit from COG: Transposase
ENOG4106YS7	Inherit from COG: Integrase
ENOG4106YT6	IS66 Orf2 family protein
ENOG4106YTV	transposase
ENOG4106YVD	Phage integrase family
ENOG4106YXT	transposase
ENOG4106Z68	Pfam:Transposase_30
ENOG4106Z82	Pfam:Transposase_30
ENOG4106Z9Q	Pfam:Transposase_27
ENOG4106ZDM	transposase
ENOG4106ZKG	Phage integrase family
ENOG4106ZP2	Recombinase
ENOG4106ZYP	Pfam:Transposase_14
ENOG410702U	DDE_Tnp_IS1595
ENOG4107060	Transposase, Mutator family
ENOG41070FQ	Inherit from COG: transposase
ENOG41070NE	Phage integrase family
ENOG41070P9	Pfam:Transposase_30
ENOG41070Q3	Inherit from COG: Retrotransposon protein
ENOG41070RI	Integrase
ENOG41070TU	Inherit from COG: Retrotransposon protein
ENOG41070UY	transposase
ENOG41070WK	Transposase
ENOG41071B3	Phage integrase family
ENOG41071CU	Transposase, IS111A IS1328 IS1533
ENOG41071JB	Transposase
ENOG41071RD	Pfam:Transposase_8
ENOG41071S5	Pfam:Transposase_8
ENOG41071YZ	Phage integrase family
ENOG4107297	Inherit from COG: transposase
ENOG41072AZ	Inherit from COG: transposase
ENOG41072C8	Pfam:Transposase_9
ENOG41072CN	Inherit from COG: Integrase
ENOG41072D5	Inherit from COG: transposase
ENOG41072E3	Recombinase
ENOG41072MV	Pfam:Transposase_35
ENOG41072RN	integrase family
ENOG41072T6	Inherit from COG: transposase
ENOG41072YH	Inherit from COG: transposase
ENOG41072ZE	transposase, IS3 IS911 family protein
ENOG4107302	Phage integrase family
ENOG41073C4	Inherit from COG: transposase
ENOG41073DM	transposase (IS4 family) protein
ENOG410744A	Phage integrase family
ENOG41074CS	Phage integrase family
ENOG41074F4	Phage integrase family
ENOG41074ND	Inherit from NOG: transposase
ENOG4107559	Inherit from COG: transposase
ENOG4107562	Inherit from COG: Retrotransposon protein
ENOG4107568	Pfam:Transposase_2
ENOG410756W	Inherit from COG: transposase
ENOG4107574	Inherit from COG: transposase
ENOG41075B9	Inherit from COG: Integrase
ENOG41075D9	Transposase, IS605 family, OrfA
ENOG41075EG	Inherit from NOG: transposase
ENOG41075FN	Inherit from COG: Retrotransposon protein
ENOG41075KE	Inherit from COG: Integrase
ENOG41075VB	Integrase
ENOG41075XM	Inherit from COG: transposase
ENOG41075YI	Excisionase from transposon Tn916
ENOG4107606	Inherit from COG: transposase
ENOG4107617	Inherit from COG: Retrotransposon protein
ENOG410761G	Phage integrase family
ENOG41076DS	Inherit from COG: Transposase
ENOG41076GP	transposase (IS4 family) protein
ENOG41076RP	Inherit from COG: Retrotransposon protein
ENOG41076TQ	Excisionase from transposon Tn916
ENOG41076XM	Inherit from COG: Retrotransposon protein
ENOG410778W	ISPg3, transposase
ENOG41077MS	transposase
ENOG41077MV	Transposase (IS4 family) protein
ENOG41077RC	Inherit from COG: transposase
ENOG41077S9	Inherit from COG: transposase
ENOG41077Y5	Transposase IS116/IS110/IS902 family
ENOG410782Q	Phage integrase family
ENOG410784Y	Inherit from COG: transposase
ENOG41078AM	Inherit from NOG: Transposase
ENOG41078JV	MULE transposase domain
ENOG41078PH	Inherit from COG: Transposase
ENOG41078ZT	Integrase catalytic subunit
ENOG4107973	Pfam:Transposase_34
ENOG410799E	Inherit from COG: Transposase
ENOG410799I	Phage integrase family
ENOG41079QJ	Inherit from COG: Retrotransposon protein
ENOG4107A75	Pfam:Transposase_8
ENOG4107A9H	Inherit from COG: transposase
ENOG4107ADR	Inherit from NOG: ISSag3, transposase family protein
ENOG4107AEZ	Inherit from COG: transposase
ENOG4107AIN	IS3 family transposase B
ENOG4107AKE	Inherit from COG: transposase
ENOG4107AX0	Transposase
ENOG4107AYX	Phage integrase family
ENOG4107B13	Pfam:Transposase_30
ENOG4107B5U	Transposase
ENOG4107B8G	Pfam:Transposase_8
ENOG4107BGN	transposase, IS3 IS911 family protein
ENOG4107BJK	Inherit from COG: transposase
ENOG4107BK7	Transposase
ENOG4107BMV	Transposase, Mutator family
ENOG4107BXV	Inherit from COG: Transposase
ENOG4107C1R	Pfam:Transposase_2
ENOG4107C4Y	Integrase
ENOG4107CQJ	Inherit from COG: Transposase
ENOG4107CSY	Inherit from NOG: transposase
ENOG4107D5E	Inherit from COG: transposase
ENOG4107D9J	Pfam:Transposase_11
ENOG4107DKQ	Putative transposon-encoded protein (DUF2080)
ENOG4107DUI	Pfam:Transposase_11
ENOG4107DUZ	Phage integrase
ENOG4107DVI	Inherit from COG: transposase
ENOG4107DY5	Pfam:Transposase_17
ENOG4107DYI	Conjugative transposon TraK protein
ENOG4107ECH	Phage integrase family
ENOG4107EDI	Pfam:Transposase_7
ENOG4107EH6	transposase
ENOG4107EIS	Transposase, Mutator family
ENOG4107EJV	transposase (IS4,)
ENOG4107EKN	Inherit from COG: Retrotransposon protein
ENOG4107EST	Pfam:Transposase_8
ENOG4107EU0	Transposase
ENOG4107EWB	Inherit from COG: transposase
ENOG4107EXM	Integrase
ENOG4107F26	Transposase
ENOG4107F5Q	Inherit from COG: Retrotransposon protein
ENOG4107F7K	Inherit from COG: transposase
ENOG4107FEU	transposase
ENOG4107FTW	transposase orfB for insertion sequence element
ENOG4107FUM	Phage integrase family
ENOG4107FX1	Phage integrase family
ENOG4107G6D	Phage integrase family
ENOG4107G6W	Inherit from NOG: Phage integrase
ENOG4107G80	integrase family
ENOG4107G8X	site-specific recombinase, phage integrase family
ENOG4107GBR	transposase of ISAar22, IS481 family
ENOG4107GCQ	Pfam:Transposase_11
ENOG4107GE9	integrase regulator R
ENOG4107GEU	Integrase core domain
ENOG4107GG2	integrase family
ENOG4107GI8	conserved protein found in conjugate transposon
ENOG4107GN6	Inherit from COG: Retrotransposon protein
ENOG4107GNT	Recombinase
ENOG4107GPZ	Phage integrase family
ENOG4107GQZ	Phage integrase family
ENOG4107GS7	Conjugative transposon protein TraA
ENOG4107GT5	Inherit from COG: Retrotransposon protein
ENOG4107GTI	Pfam:Transposase_8
ENOG4107GXJ	Phage integrase family
ENOG4107GXR	Pfam:Transposase_11
ENOG4107H45	Pfam:Transposase_30
ENOG4107H4B	Pfam:Transposase_11
ENOG4107H4U	Transposase IS116/IS110/IS902 family
ENOG4107H5Y	Phage integrase
ENOG4107H78	Pfam:Transposase_7
ENOG4107H9T	Pfam:Transposase_25
ENOG4107HA2	Integrase core domain
ENOG4107HAP	transposase, IS605 OrfB
ENOG4107HDS	Transposase
ENOG4107HER	Integrase
ENOG4107HGD	Inherit from COG: Transposase
ENOG4107HGM	Pfam:Transposase_8
ENOG4107HHV	Inherit from COG: transposase
ENOG4107HIQ	Cassette chromosome recombinase A
ENOG4107HMQ	Inherit from COG: Transposase
ENOG4107HN0	Phage integrase
ENOG4107HPM	Transposase
ENOG4107HQM	Transposase, Mutator family
ENOG4107HRH	Phage integrase family protein
ENOG4107HVG	Integrase core domain
ENOG4107HYQ	Insertion sequence transposase protein
ENOG4107HZ5	Transposase IS116/IS110/IS902 family
ENOG4107HZG	Pfam:Transposase_11
ENOG4107I0C	Phage integrase family
ENOG4107I1B	Inherit from COG: Transposase
ENOG4107I1T	Pfam:Transposase_25
ENOG4107I35	Phage integrase family
ENOG4107I37	Inherit from COG: Transposase
ENOG4107I3W	Transposase
ENOG4107I74	transposase number 1 for insertion sequence ISRm26
ENOG4107I7B	Pfam:Transposase_32
ENOG4107I7Q	Transposase domain (DUF772)
ENOG4107I8K	Inherit from NOG: Integrase
ENOG4107IC3	Transposase
ENOG4107ICF	Inherit from COG: Retrotransposon protein
ENOG4107IF5	Inherit from COG: Transposase
ENOG4107IFH	Inherit from COG: transposase
ENOG4107IGX	Inherit from COG: transposase
ENOG4107IJ2	Phage integrase family
ENOG4107IKU	Transposase
ENOG4107IMX	Inherit from NOG: transposase
ENOG4107IMZ	Inherit from NOG: Phage integrase family
ENOG4107ISQ	Inherit from COG: transposase
ENOG4107IVW	Inherit from COG: transposase
ENOG4107IX2	Transposase domain (DUF772)
ENOG4107IXD	Pfam:Transposase_12
ENOG4107IZG	transposase
ENOG4107J0E	Recombinase
ENOG4107J0R	Transposase, Mutator family
ENOG4107J2Z	IS110 family transposase
ENOG4107J32	Pfam:Transposase_11
ENOG4107J33	transposase
ENOG4107J59	Phage integrase family
ENOG4107J5Z	Pfam:Transposase_17
ENOG4107J6R	integrase family
ENOG4107J9R	Transposase IS116/IS110/IS902 family
ENOG4107JED	Phage integrase family
ENOG4107JEY	Inherit from COG: Retrotransposon protein
ENOG4107JJ1	Transposase IS116/IS110/IS902 family
ENOG4107JJE	Inherit from COG: Retrotransposon protein
ENOG4107JJJ	Phage integrase family
ENOG4107JJX	Phage integrase family
ENOG4107JNU	Inherit from COG: Retrotransposon protein
ENOG4107JP4	Pfam:Transposase_8
ENOG4107JP6	Pfam:Transposase_35
ENOG4107JPH	Inherit from COG: transposase
ENOG4107JRR	transposase
ENOG4107JSP	Phage integrase family
ENOG4107JSX	Pfam:Transposase_7
ENOG4107JY7	Inherit from COG: Transposase
ENOG4107K17	Inherit from COG: Transposase
ENOG4107K32	Phage integrase family
ENOG4107K33	Transposase, Mutator family
ENOG4107K5W	Pfam:Transposase_35
ENOG4107K79	Pfam:Transposase_7
ENOG4107K86	Transposase, Mutator family
ENOG4107K8Q	Pfam:Transposase_12
ENOG4107KAJ	Inherit from COG: transposase
ENOG4107KAM	Pfam:Transposase_9
ENOG4107KCV	transposase
ENOG4107KEC	Pfam:Transposase_27
ENOG4107KFD	Pfam:Transposase_17
ENOG4107KG5	Inherit from COG: Transposase
ENOG4107KII	Inherit from COG: transposase
ENOG4107KQN	Inherit from COG: transposase
ENOG4107KSD	Inherit from COG: Retrotransposon protein
ENOG4107KTP	Pfam:Transposase_11
ENOG4107KVG	Pfam:Transposase_32
ENOG4107KWT	Pfam:Transposase_Tn5
ENOG4107KYQ	Transposase, Mutator family
ENOG4107KZ7	Transposase, Mutator family
ENOG4107M02	Pfam:Transposase_25
ENOG4107M20	Integrase
ENOG4107M2W	Transposase of ISAar19, ISL3 family
ENOG4107M5A	Putative transposase, YhgA-like
ENOG4107M7P	Phage integrase family
ENOG4107M7R	Inherit from NOG: transposase
ENOG4107MAG	Phage integrase family
ENOG4107MDA	Inherit from COG: transposase
ENOG4107MFP	ISPsy9, transposase OrfB
ENOG4107MHS	Phage integrase family
ENOG4107MHV	Inherit from COG: transposase
ENOG4107MJD	Phage integrase family
ENOG4107MK6	Integrase, catalytic region
ENOG4107MKI	Pfam:Transposase_8
ENOG4107MQ3	Inherit from NOG: transposase
ENOG4107MQI	Phage integrase family
ENOG4107MSQ	Phage integrase family
ENOG4107MUF	Inherit from COG: Transposase
ENOG4107MUM	Integrase catalytic subunit
ENOG4107MVS	Transposase, Mutator family
ENOG4107MW7	Inherit from COG: transposase
ENOG4107MY8	Phage integrase family
ENOG4107N0M	DDE_Tnp_IS1595
ENOG4107N21	Inherit from COG: transposase
ENOG4107N3N	Inherit from COG: Retrotransposon protein
ENOG4107N5J	Inherit from COG: transposase
ENOG4107N6H	Phage integrase family
ENOG4107N98	Inherit from COG: Retrotransposon protein
ENOG4107NHE	transposase
ENOG4107NHN	Transposase domain (DUF772)
ENOG4107NJV	Inherit from COG: Transposase
ENOG4107NKB	Inherit from COG: Transposase
ENOG4107NM9	Inherit from NOG: Transposase
ENOG4107NMX	Pfam:Transposase_25
ENOG4107NPP	Pfam:Transposase_35
ENOG4107NS0	Inherit from COG: Retrotransposon protein
ENOG4107NSD	Phage integrase family
ENOG4107NSW	Inherit from COG: transposase
ENOG4107NU5	Phage integrase family
ENOG4107NVF	Inherit from COG: transposase
ENOG4107NVI	Inherit from COG: Transposase
ENOG4107NVK	Pfam:Transposase_17
ENOG4107NVN	Inherit from COG: transposase
ENOG4107P1I	Inherit from COG: transposase
ENOG4107P1T	Integrase core domain
ENOG4107PAN	Inherit from COG: Retrotransposon protein
ENOG4107PAR	Inherit from COG: Transposase
ENOG4107PBQ	Pfam:Transposase_8
ENOG4107PC6	Inherit from COG: transposase
ENOG4107PG1	Phage integrase family
ENOG4107PI3	Inherit from COG: transposase
ENOG4107PIM	Phage integrase family
ENOG4107PJQ	Pfam:Transposase_11
ENOG4107PMJ	Inherit from COG: Integrase
ENOG4107PS1	Integrase
ENOG4107PTY	Inherit from NOG: Transposase (IS4 family
ENOG4107PWR	Transposase, Mutator family
ENOG4107PXP	Inherit from COG: transposase
ENOG4107PYX	Inherit from NOG: integron integrase
ENOG4107Q12	Inherit from COG: transposase
ENOG4107Q5P	Pfam:Transposase_12
ENOG4107QAT	Inherit from COG: transposase
ENOG4107QAX	Inherit from COG: transposase
ENOG4107QFG	Inherit from COG: transposase
ENOG4107QG1	Pfam:Transposase_32
ENOG4107QGC	Inherit from NOG: transposase
ENOG4107QIY	recombinase
ENOG4107QMJ	Recombinase
ENOG4107QTP	transposase
ENOG4107R08	Integrase
ENOG4107R0M	Integrase
ENOG4107R2K	transposase (IS4 family) protein
ENOG4107R4X	Integrase core domain
ENOG4107RC0	Integrase core domain
ENOG4107RDS	integrase catalytic
ENOG4107RE8	Integrase
ENOG4107RG6	integrase family
ENOG4107RHH	site-specific recombinase, phage integrase family
ENOG4107S2A	transposase
ENOG4107S2I	Transposase
ENOG4107S49	Phage integrase family
ENOG4107SF9	Integrase
ENOG4107SGT	Transposase
ENOG4107SJP	Transposase IS116 IS110 IS902
ENOG4107SMH	integrase catalytic
ENOG4107SMR	Phage integrase
ENOG4107SNH	Integrase
ENOG4107SQZ	Integrase core domain
ENOG4107SVN	transposase
ENOG4107SVX	recombinase
ENOG4107SY9	Phage integrase family
ENOG4107T2H	Integrase, catalytic region
ENOG4107T65	Integrase
ENOG4107T6M	transposase IS116 IS110 IS902 family protein
ENOG4107T6R	transposase (IS4 family) protein
ENOG4107T9Y	transposase IS116 IS110 IS902 family protein
ENOG4107TD2	Integrase catalytic subunit
ENOG4107TGK	Inherit from COG: Transposase
ENOG4107THJ	transposase (IS4 family) protein
ENOG4107THN	Phage integrase family
ENOG4107TII	Recombinase
ENOG4107TIM	Integrase
ENOG4107TIN	Integrase core domain
ENOG4107TK7	recombinase
ENOG4107TR2	integrase family
ENOG4107TRK	Transposase
ENOG4107TV5	Integrase
ENOG4107TW3	transposase
ENOG4107TZR	transposase, IS605 OrfB
ENOG4107TZX	Integrase
ENOG4107U2H	recombinase
ENOG4107U4E	Phage Integrase Family
ENOG4107U72	Transposase
ENOG4107U7G	transposase IS116 IS110 IS902 family protein
ENOG4107U7K	Integrase
ENOG4107U8F	transposase
ENOG4107U8K	Inherit from COG: Integrase
ENOG4107UA8	Integrase
ENOG4107UC3	transposase is116 is110 is902 family
ENOG4107UCI	Phage integrase family protein
ENOG4107UN6	Integrase catalytic subunit
ENOG4107UP6	Transposase
ENOG4107USY	Integrase
ENOG4107UTM	Inherit from COG: Retrotransposon protein
ENOG4107UVF	Integrase catalytic subunit
ENOG4107UW6	recombinase
ENOG4107UYM	site-specific recombinase XerD
ENOG4107UZM	YqaJ-like viral recombinase domain
ENOG4107V02	transposase
ENOG4107V03	transposase mutator type
ENOG4107V0A	Integrase
ENOG4107V14	Transposase (IS4 family
ENOG4107V4Y	transposase IS204 IS1001 IS1096 IS1165 family protein
ENOG4107V66	Transposase domain (DUF772)
ENOG4107VAT	Putative transposase, YhgA-like
ENOG4107VBX	integrase family
ENOG4107VDJ	Transposase-like Mu
ENOG4107VH9	Integrase
ENOG4107VI1	Integrase core domain
ENOG4107VIS	Transposase
ENOG4107VM4	Recombinase
ENOG4107VN8	Phage integrase family
ENOG4107VNQ	Recombinase
ENOG4107VPG	transposase IS116 IS110 IS902 family protein
ENOG4107VRM	Transposase (IS66
ENOG4107VRW	Recombinase
ENOG4107VT0	Inherit from COG: transposase
ENOG4107VT6	Transposase
ENOG4107VTU	integrase family
ENOG4107VV5	transposase (IS4 family) protein
ENOG4107W0U	Integrase
ENOG4107W2E	Transposase
ENOG4107W2Q	Inherit from COG: transposase
ENOG4107W35	Integrase
ENOG4107W5U	integrase domain protein SAM domain protein
ENOG4107W97	Integrase
ENOG4107WAF	Inherit from NOG: transposase
ENOG4107WBJ	Inherit from COG: Transposase
ENOG4107WE5	Transposase, is116 is110 is902
ENOG4107WFK	integrase family
ENOG4107WH5	Integrase
ENOG4107WNA	Site-specific tyrosine recombinase, which acts by catalyzing the cutting and rejoining of the recombining DNA molecules. The XerC-XerD complex is essential to convert dimers of the bacterial chromosome into monomers to permit their segregation at cell division. It also contributes to the segregational stability of plasmids (By similarity)
ENOG4107WNQ	Integrase
ENOG4107WNR	integrase family
ENOG4107WWN	Transposase
ENOG4107WX3	transposase
ENOG4107WXF	Transposase
ENOG4107WXZ	recombinase
ENOG4107WZX	Integrase
ENOG4107X0P	Transposase
ENOG4107X10	Pfam:Transposase_11
ENOG4107X4W	Transposase
ENOG4107X5G	Integrase
ENOG4107X6G	integrase family
ENOG4107X8R	Inherit from COG: Integrase
ENOG4107X8U	Integrase
ENOG4107XAZ	transposase
ENOG4107XKA	Integrase
ENOG4107XN4	Integrase
ENOG4107XPJ	Phage integrase family
ENOG4107XX0	Integrase, catalytic region
ENOG4107XY5	Integrase
ENOG4107XZF	Transposase (IS4 family
ENOG4107Y84	Inherit from COG: transposase
ENOG4107Y9X	Phage integrase family
ENOG4107YCS	'Phage' integrase family
ENOG4107YE4	Phage integrase family
ENOG4107YMS	Inherit from COG: transposase
ENOG4107YMU	Transposase (IS66
ENOG4107YPU	Transposase
ENOG4107YQC	Integrase core domain
ENOG4107YQI	Inherit from COG: Integrase
ENOG4107YVX	Phage integrase family
ENOG4107YW6	Integrase core domain
ENOG4107Z0Q	Inherit from COG: Retrotransposon protein
ENOG4107Z1T	Inherit from COG: Transposase
ENOG4107Z4H	Transposase
ENOG4107ZA8	Transposase
ENOG4107ZAT	Pfam:Transposase_25
ENOG4107ZIK	Integrase
ENOG4107ZU6	Integrase, catalytic region
ENOG4107ZVS	transposase
ENOG4107ZW6	Integrase
ENOG4107ZWP	Pfam:Transposase_11
ENOG4107ZWW	Integrase
ENOG4107ZZQ	Recombinase
ENOG410802S	Integrase core domain protein
ENOG4108064	transposase, IS204 IS1001 IS1096 IS1165 family protein
ENOG410806P	transposase
ENOG410807H	Integrase
ENOG410807T	Transposase
ENOG4108098	Integrase
ENOG410809I	Transposase
ENOG41080C7	Inherit from COG: Retrotransposon protein
ENOG41080F3	transposase IS116 IS110 IS902 family protein
ENOG41080NT	integrase domain protein SAM domain protein
ENOG41080QW	Inherit from COG: Integrase
ENOG41080RD	Phage integrase family
ENOG41080UB	MULE transposase domain
ENOG41080X9	Phage integrase family
ENOG410811I	Phage integrase family
ENOG4108164	Transposase
ENOG41081A8	IS66 Orf2 family protein
ENOG41081BB	Transposase
ENOG41081CH	Transposase
ENOG41081FJ	Transposase, Mutator family
ENOG41081HY	Integrase
ENOG41081J4	Integrase core domain
ENOG41081K1	Transposase
ENOG41081KA	Phage integrase family
ENOG41081N0	Pfam:Transposase_17
ENOG41081NF	integrase family
ENOG410822W	Phage integrase family
ENOG410825F	Phage integrase
ENOG41082KX	integrase family
ENOG41082T7	Integrase
ENOG41082V3	transposase
ENOG410831C	Transposase
ENOG410832F	Inherit from COG: transposase
ENOG410836F	Transposase
ENOG410839Y	transposase IS116 IS110 IS902 family protein
ENOG41083AE	Putative transposase, YhgA-like
ENOG41083EM	Pfam:Transposase_17
ENOG41083I0	Transposase
ENOG41083I8	Transposase
ENOG41083K2	Pfam:Transposase_17
ENOG41083NG	Phage integrase family
ENOG41083QD	Pfam:Transposase_11
ENOG41083RW	Transposase IS116/IS110/IS902 family
ENOG41083SR	Transposase
ENOG41083TA	Integrase, catalytic region
ENOG41083TW	Phage integrase family
ENOG41083U5	Transposase
ENOG41083V6	Inherit from COG: Transposase
ENOG410842D	Transposase
ENOG410846X	transposase
ENOG4108497	transposase
ENOG410849H	integrase catalytic
ENOG410849I	Transposase domain (DUF772)
ENOG41084FA	Inherit from COG: transposase
ENOG41084G5	Putative transposase, YhgA-like
ENOG41084HX	Pfam:Transposase_32
ENOG41084MH	Transposase
ENOG41084NY	Transposase
ENOG41084PP	transposase, IS3 IS911 family protein
ENOG41084QC	transposase
ENOG41084QG	Pfam:Transposase_9
ENOG41084R0	Integrase core domain
ENOG41084RQ	Transposase
ENOG41084T5	Phage integrase
ENOG41084WX	Inherit from COG: transposase
ENOG410851R	Inherit from COG: Retrotransposon protein
ENOG410852G	Inherit from COG: Retrotransposon protein
ENOG410856E	Inherit from COG: transposase
ENOG410859M	Pfam:Transposase_8
ENOG41085B6	Pfam:Transposase_35
ENOG41085C0	Pfam:Transposase_8
ENOG41085D3	Transposase
ENOG41085EM	Integrase
ENOG41085GS	YqaJ-like viral recombinase domain
ENOG41085IP	Inherit from COG: Transposase
ENOG41085ND	Inherit from COG: Retrotransposon protein
ENOG41085P7	transposase
ENOG41085QS	Pfam:Transposase_7
ENOG41085QZ	YqaJ-like viral recombinase domain
ENOG41085SU	Inherit from COG: Retrotransposon protein
ENOG41085W3	Transposase
ENOG410864A	Pfam:Transposase_17
ENOG4108650	Inherit from COG: transposase
ENOG41086CZ	Phage integrase
ENOG41086GH	Transposase domain (DUF772)
ENOG41086HV	Pfam:Transposase_12
ENOG41086I0	Transposase
ENOG41086J4	transposase, IS3 IS911 family protein
ENOG41086M7	site-specific recombinase, phage integrase family
ENOG41086NJ	Inherit from COG: transposase
ENOG41086RH	Pfam:Transposase_9
ENOG41086VC	Transposase
ENOG41086WA	Inherit from COG: Transposase
ENOG41086WC	Integrase
ENOG41086X3	Transposase
ENOG41086XC	Inherit from NOG: DDE_Tnp_IS1595
ENOG41086XZ	Pfam:Transposase_8
ENOG410871C	Inherit from NOG: transposase
ENOG410871J	Integrase core domain
ENOG4108765	Transposase domain (DUF772)
ENOG410877V	Phage integrase family
ENOG41087AR	Integrase
ENOG41087BG	Inherit from COG: Integrase
ENOG41087BH	Transposase
ENOG41087FM	Inherit from COG: Transposase
ENOG41087GD	Inherit from COG: transposase
ENOG41087GS	transposase, IS605 OrfB
ENOG41087IQ	Transposase
ENOG41087MD	integrase family
ENOG41087NF	Inherit from COG: transposase
ENOG41087TM	Inherit from COG: transposase
ENOG41087U4	Inherit from COG: transposase
ENOG41087UK	Pfam:Transposase_11
ENOG41087VD	Integrase, catalytic region
ENOG41087WK	integrase family
ENOG41087Y4	transposase
ENOG41087YU	transposase, IS3 IS911 family protein
ENOG410886S	Recombinase
ENOG410889G	Inherit from COG: transposase
ENOG41088CY	Integrase
ENOG41088DT	Inherit from COG: Integrase
ENOG41088P0	Pfam:Transposase_9
ENOG41088RU	Phage integrase family
ENOG41088ST	Phage integrase family
ENOG410892S	Recombinase
ENOG410894N	Phage integrase family
ENOG410895I	transposase
ENOG410897B	Pfam:Transposase_35
ENOG4108983	Transposase domain (DUF772)
ENOG410899I	Inherit from COG: Integrase
ENOG41089AG	DNA binding domain of tn916 integrase
ENOG41089D0	Inherit from COG: Retrotransposon protein
ENOG41089EK	Pfam:Transposase_35
ENOG41089FA	Pfam:Transposase_17
ENOG41089IU	Inherit from COG: Retrotransposon protein
ENOG41089J8	Phage integrase family
ENOG41089MA	transposase
ENOG41089PS	Recombinase
ENOG41089QC	Integrase
ENOG41089QR	Recombinase
ENOG41089VU	Pfam:Transposase_27
ENOG41089VV	transposase
ENOG41089WG	Phage integrase family
ENOG41089XY	Phage integrase family
ENOG41089Y0	Putative transposase, YhgA-like
ENOG41089YE	Transposase, Mutator family
ENOG4108A0E	Inherit from NOG: Transposase (IS4 family
ENOG4108A1J	transposase InsK for insertion sequence
ENOG4108A32	Transposase
ENOG4108A60	Inherit from COG: transposase
ENOG4108A7Y	Inherit from COG: transposase
ENOG4108A8R	site-specific recombinase, phage integrase family
ENOG4108A93	Transposase for insertion sequence element
ENOG4108AAA	Transposase, Mutator family
ENOG4108AAY	Recombinase
ENOG4108ACE	Recombinase
ENOG4108ADS	Inherit from COG: Retrotransposon protein
ENOG4108AE5	YqaJ-like viral recombinase domain
ENOG4108AEV	Transposase
ENOG4108AG4	Bacteriophage lambda integrase, N-terminal domain
ENOG4108AGJ	Phage integrase family
ENOG4108AM7	Pfam:Transposase_11
ENOG4108AND	Pfam:Transposase_7
ENOG4108AQJ	Inherit from COG: Transposase
ENOG4108AQP	integrase family
ENOG4108ARX	Phage integrase family
ENOG4108AUP	Phage integrase family
ENOG4108AW4	Transposase domain (DUF772)
ENOG4108AWR	Phage integrase family
ENOG4108AWW	Phage integrase family
ENOG4108AXW	Transposase
ENOG4108AZE	transposase
ENOG4108AZS	Phage integrase family
ENOG4108B1S	YqaJ-like viral recombinase domain
ENOG4108B2Z	Transposase IS116/IS110/IS902 family
ENOG4108B3V	Phage integrase family
ENOG4108B60	Inherit from NOG: transposase
ENOG4108B6H	Phage integrase family
ENOG4108B8H	Phage integrase family
ENOG4108B8T	Transposase, Mutator family
ENOG4108B9Q	Inherit from COG: transposase
ENOG4108BA1	Pfam:Transposase_11
ENOG4108BBQ	Inherit from COG: transposase
ENOG4108BCC	Pfam:Transposase_9
ENOG4108BF3	Phage integrase family
ENOG4108BJH	Inherit from COG: Retrotransposon protein
ENOG4108BJJ	Pfam:Transposase_11
ENOG4108BJX	Pfam:Transposase_17
ENOG4108BKA	Phage integrase family
ENOG4108BMG	Transposase IS116/IS110/IS902 family
ENOG4108BMI	recombinase
ENOG4108BN8	Inherit from COG: transposase
ENOG4108BNB	Inherit from COG: transposase
ENOG4108BQG	Pfam:Transposase_25
ENOG4108BRM	Phage integrase family
ENOG4108BRV	Pfam:Transposase_9
ENOG4108BTC	Inherit from COG: Retrotransposon protein
ENOG4108BUD	transposase
ENOG4108BW2	Transposase, Mutator family
ENOG4108BW5	Inherit from COG: Integrase
ENOG4108BYA	Transposase IS116/IS110/IS902 family
ENOG4108C0E	Phage integrase family
ENOG4108C15	Inherit from COG: transposase
ENOG4108C1E	Inherit from COG: transposase
ENOG4108C21	Pfam:Transposase_25
ENOG4108C6A	Pfam:Transposase_17
ENOG4108C97	Integrase core domain
ENOG4108C9K	Integrase core domain
ENOG4108CEG	Pfam:Transposase_17
ENOG4108CJ8	Pfam:Transposase_11
ENOG4108CNA	Pfam:Transposase_25
ENOG4108CNG	Phage integrase family
ENOG4108CNW	Phage integrase family
ENOG4108CPV	Inherit from COG: transposase
ENOG4108CQA	Transposase domain (DUF772)
ENOG4108CYF	Pfam:Transposase_25
ENOG4108CYN	Inherit from COG: Transposase
ENOG4108CZ5	Phage integrase family
ENOG4108D1D	Inherit from COG: transposase
ENOG4108D24	Transposase (IS4 family) protein
ENOG4108D2J	Phage integrase family
ENOG4108D5W	Pfam:Transposase_8
ENOG4108D91	Integrase core domain
ENOG4108DA0	Integrase core domain
ENOG4108DCC	transposase, IS3 IS911 family protein
ENOG4108DD8	Inherit from COG: Integrase
ENOG4108DDH	Pfam:Transposase_11
ENOG4108DH2	Pfam:Transposase_8
ENOG4108DH3	Phage integrase family
ENOG4108DH6	Inherit from COG: transposase
ENOG4108DJ4	Phage integrase
ENOG4108DK8	Transposase
ENOG4108DKA	ISPsy8, transposase OrfA
ENOG4108DMT	ISPsy9, transposase OrfA
ENOG4108DP5	Pfam:Transposase_8
ENOG4108DU5	Pfam:Transposase_8
ENOG4108DUT	Pfam:Transposase_8
ENOG4108DV0	Pfam:Transposase_7
ENOG4108DXB	Site-specific tyrosine recombinase, which acts by catalyzing the cutting and rejoining of the recombining DNA molecules. The XerC-XerD complex is essential to convert dimers of the bacterial chromosome into monomers to permit their segregation at cell division. It also contributes to the segregational stability of plasmids (By similarity)
ENOG4108DXK	Phage integrase family protein
ENOG4108DYY	Inherit from NOG: transposase (IS4,)
ENOG4108DZK	Pfam:Transposase_11
ENOG4108DZM	Transposase
ENOG4108E1Q	Pfam:Transposase_11
ENOG4108E7Y	Pfam:Transposase_11
ENOG4108EB2	Inherit from NOG: Transposase
ENOG4108EDG	Pfam:Transposase_11
ENOG4108EDZ	Phage integrase family
ENOG4108EER	Site-specific tyrosine recombinase, which acts by catalyzing the cutting and rejoining of the recombining DNA molecules. Binds cooperatively to specific DNA consensus sequences that are separated from XerD binding sites by a short central region, forming the heterotetrameric XerC-XerD complex that recombines DNA substrates. The complex is essential to convert dimers of the bacterial chromosome in…
ENOG4108EEV	transposase
ENOG4108EFV	Transposase
ENOG4108EH7	Pfam:Transposase_8
ENOG4108EH8	Transposase is3 is911
ENOG4108EJY	Transposase
ENOG4108ETJ	transposase, IS3 IS911 family protein
ENOG4108ETP	Phage integrase family
ENOG4108EU4	Site-specific tyrosine recombinase, which acts by catalyzing the cutting and rejoining of the recombining DNA molecules. The XerC-XerD complex is essential to convert dimers of the bacterial chromosome into monomers to permit their segregation at cell division. It also contributes to the segregational stability of plasmids (By similarity)
ENOG4108EZ7	Pfam:Transposase_11
ENOG4108FIE	Pfam:Transposase_11
ENOG4108FKD	integrase family
ENOG4108FNY	Phage integrase
ENOG4108FPN	Integrase
ENOG4108FSV	Phage integrase family
ENOG4108FT9	Pfam:Transposase_8
ENOG4108FTF	Transposase (IS4 family
ENOG4108FTI	Phage integrase family protein
ENOG4108FUW	Phage integrase family
ENOG4108G3E	Transposase (IS4 family) protein
ENOG4108G5P	Inherit from COG: Integrase
ENOG4108G7H	Inherit from COG: Retrotransposon protein
ENOG4108GQT	Transposase
ENOG4108GTB	Phage integrase family
ENOG4108GW3	Phage integrase family
ENOG4108H0G	Site-specific tyrosine recombinase, which acts by catalyzing the cutting and rejoining of the recombining DNA molecules. The XerC-XerD complex is essential to convert dimers of the bacterial chromosome into monomers to permit their segregation at cell division. It also contributes to the segregational stability of plasmids (By similarity)
ENOG4108H0M	Integrase core domain
ENOG4108H2B	Transposase for insertion sequence element
ENOG4108H40	Phage integrase family
ENOG4108H67	Phage integrase family protein
ENOG4108H9B	transposase, IS3 IS911 family protein
ENOG4108HBD	transposase, IS3 IS911 family protein
ENOG4108HE4	integrase family
ENOG4108HE9	tyrosine recombinase
ENOG4108HFS	Phage integrase family
ENOG4108HIA	recombinase (Phage integrase family)
ENOG4108HIM	Phage integrase family
ENOG4108HJC	transposase
ENOG4108HJD	IS911 orf1
ENOG4108HJP	Pfam:Transposase_11
ENOG4108HPD	Transposase (IS4 family) protein
ENOG4108HTS	integrase family
ENOG4108HVN	site-specific recombinase, phage integrase family
ENOG4108HZI	insertion element protein
ENOG4108I0A	Phage integrase family
ENOG4108I1J	Integrase
ENOG4108I1P	Site-specific tyrosine recombinase, which acts by catalyzing the cutting and rejoining of the recombining DNA molecules. The XerC-XerD complex is essential to convert dimers of the bacterial chromosome into monomers to permit their segregation at cell division. It also contributes to the segregational stability of plasmids (By similarity)
ENOG4108I40	transposase for insertion sequence element IS402
ENOG4108I6C	Phage integrase family
ENOG4108I7H	Site-specific tyrosine recombinase, which acts by catalyzing the cutting and rejoining of the recombining DNA molecules. The XerC-XerD complex is essential to convert dimers of the bacterial chromosome into monomers to permit their segregation at cell division. It also contributes to the segregational stability of plasmids (By similarity)
ENOG4108I7I	Site-specific tyrosine recombinase, which acts by catalyzing the cutting and rejoining of the recombining DNA molecules. The XerC-XerD complex is essential to convert dimers of the bacterial chromosome into monomers to permit their segregation at cell division. It also contributes to the segregational stability of plasmids (By similarity)
ENOG4108I7V	Pfam:Transposase_8
ENOG4108I7W	Transposase
ENOG4108IBT	Inherit from COG: transposase
ENOG4108IBV	transposase, IS3 IS911 family protein
ENOG4108IC2	Transposase
ENOG4108IC3	transposase
ENOG4108ICM	Integrase
ENOG4108ICN	integrase family
ENOG4108ID6	transposase (IS4 family) protein
ENOG4108IDR	Pfam:Transposase_8
ENOG4108IEN	Phage integrase family
ENOG4108IF0	Phage integrase family
ENOG4108IGY	Phage integrase family
ENOG4108IHB	integrase family
ENOG4108IRV	transposase IS3 IS911 family protein
ENOG4108IT6	transposase
ENOG4108IT7	integrase family
ENOG4108ITI	Phage integrase family
ENOG4108IV9	integrase family
ENOG4108IWJ	Phage integrase family
ENOG4108IYS	Site-specific tyrosine recombinase, which acts by catalyzing the cutting and rejoining of the recombining DNA molecules. The XerC-XerD complex is essential to convert dimers of the bacterial chromosome into monomers to permit their segregation at cell division. It also contributes to the segregational stability of plasmids (By similarity)
ENOG4108IYT	Site-specific tyrosine recombinase, which acts by catalyzing the cutting and rejoining of the recombining DNA molecules. The XerC-XerD complex is essential to convert dimers of the bacterial chromosome into monomers to permit their segregation at cell division. It also contributes to the segregational stability of plasmids (By similarity)
ENOG4108J0B	Pfam:Transposase_8
ENOG4108J17	Phage integrase family
ENOG4108J18	Phage integrase family
ENOG4108J27	transposase
ENOG4108J4T	Phage integrase family
ENOG4108J6F	Phage integrase family
ENOG4108JC3	Transposase
ENOG4108JC4	Inherit from COG: transposase
ENOG4108JDD	Transposase (IS4 family) protein
ENOG4108JDV	Conjugative transposon TraN protein
ENOG4108JEU	site-specific recombinase, phage integrase family
ENOG4108JF9	transposase (IS4 family) protein
ENOG4108JFD	transposase
ENOG4108JFP	Integrase core domain
ENOG4108JGU	Pfam:Transposase_8
ENOG4108JGZ	Transposase
ENOG4108JH9	Transposase
ENOG4108JHV	Phage integrase family
ENOG4108JHW	Phage integrase family
ENOG4108JI3	Pfam:Transposase_11
ENOG4108JI4	Pfam:Transposase_11
ENOG4108JJM	Phage integrase family
ENOG4108JM0	Transposase
ENOG4108JM1	transposase
ENOG4108JM2	Transposase
ENOG4108JM9	Inherit from NOG: transposase
ENOG4108JP6	Integrase, catalytic region
ENOG4108JPJ	Integrase catalytic subunit
ENOG4108JRE	Phage integrase family
ENOG4108JRV	integrase family
ENOG4108JSJ	Pfam:Transposase_30
ENOG4108JSK	Transposase domain (DUF772)
ENOG4108JWB	Inherit from NOG: transposase
ENOG4108JWU	Integrase
ENOG4108JXP	Integrase
ENOG4108JY2	Integrase core domain
ENOG4108K0F	Conjugative transposon protein TraI
ENOG4108K22	Transposase
ENOG4108K3X	Transposase, IS605 OrfB family
ENOG4108K6H	transposase
ENOG4108KAW	Integrase
ENOG4108KBG	Inherit from COG: transposase
ENOG4108KC7	Conjugative transposon TraK protein
ENOG4108KHA	integrase family
ENOG4108KIX	Inherit from COG: Transposase
ENOG4108KJZ	transposase (IS4 family) protein
ENOG4108KN1	Integrase
ENOG4108KNH	Transposase
ENOG4108KQ0	ISCb1g3, transposase
ENOG4108KQ5	Integrase catalytic subunit
ENOG4108KR8	transposase
ENOG4108KSJ	Site-specific recombinase
ENOG4108KU3	Integrase
ENOG4108KU9	integrase family
ENOG4108KZA	Transposon related protein, Zn-finger domain
ENOG4108KZN	integrase family
ENOG4108M1Q	Inherit from COG: Transposase
ENOG4108M2Y	site-specific recombinase, phage integrase family
ENOG4108M3V	transposase (IS4,)
ENOG4108M4E	transposase
ENOG4108M4Z	Transposase
ENOG4108M8G	Integrase
ENOG4108MAA	Integrase
ENOG4108MAD	Phage integrase family protein
ENOG4108MBK	is1 orf2
ENOG4108MCU	integrase family
ENOG4108MEV	Site-specific recombinase, DNA invertase Pin
ENOG4108MGW	transposase
ENOG4108MIM	Transposase
ENOG4108MJB	Phage integrase family protein
ENOG4108MMH	Phage integrase
ENOG4108MNI	Transposase (IS4 family) protein
ENOG4108MNW	Phage integrase family
ENOG4108MPF	Recombinase
ENOG4108MS3	Integrase
ENOG4108MT8	conserved protein found in conjugate transposon
ENOG4108MU1	DDE_Tnp_IS1595
ENOG4108MVE	Inherit from COG: transposase
ENOG4108MVM	Transposase
ENOG4108N1C	integrase family
ENOG4108N73	site-specific recombinase
ENOG4108NA6	transposase
ENOG4108NA8	Transposase for insertion sequence element
ENOG4108NHJ	Transposase (IS4 family
ENOG4108NHK	Site-specific recombinase, phage integrase family
ENOG4108NHZ	Transposase
ENOG4108NI9	Integrase catalytic subunit
ENOG4108NJX	Integrase
ENOG4108NK3	Transposase (IS4 family
ENOG4108NK6	Transposase (IS4 family
ENOG4108NMP	Transposase
ENOG4108NNX	Integrase
ENOG4108NPD	Phage integrase family protein
ENOG4108NPV	Transposase
ENOG4108NR3	Integrase
ENOG4108NU8	Integrase
ENOG4108NUA	Transposase OrfB
ENOG4108NUT	Inherit from NOG: transposase
ENOG4108NV3	Phage integrase
ENOG4108NXA	Inherit from COG: transposase
ENOG4108P2A	transposase
ENOG4108P2C	Conjugative transposon TraM protein
ENOG4108P4G	Transposase
ENOG4108P5H	Site-specific recombinase phage integrase
ENOG4108P6V	integrase family
ENOG4108P9F	Conjugative transposon TraM protein
ENOG4108PCP	transposase (IS4,)
ENOG4108PD9	Integrase
ENOG4108PDV	Transposase
ENOG4108PFE	transposase, IS204 IS1001 IS1096 IS1165 family protein
ENOG4108PGW	transposase (IS4 family) protein
ENOG4108PIH	Transposase
ENOG4108PIW	Inherit from COG: transposase
ENOG4108PKY	Integrase
ENOG4108PMB	Integrase
ENOG4108PN6	Transposase
ENOG4108PN7	transposase, IS605 OrfB
ENOG4108PNM	Transposase
ENOG4108PPI	site-specific recombinase, phage integrase family
ENOG4108PQ2	Transposase
ENOG4108PRJ	Transposase
ENOG4108PT6	Transposase
ENOG4108PTQ	transposase IS605 OrfB family
ENOG4108PU7	Integrase
ENOG4108PUA	integrase family
ENOG4108PUS	transposase IS605 OrfB family
ENOG4108PXU	Transposase, is4 family
ENOG4108Q1K	integrase family
ENOG4108Q3E	Transposase
ENOG4108Q6I	Integrase
ENOG4108Q7R	Integrase
ENOG4108Q9U	integrase family
ENOG4108QA3	transposase, IS605 OrfB
ENOG4108QAA	integrase family
ENOG4108QAV	Transposase
ENOG4108QC7	transposase for insertion sequence isrm17
ENOG4108QDW	Insertion element IS630 protein
ENOG4108QGA	Integrase
ENOG4108QGC	transposase IS605 OrfB family
ENOG4108QI4	Transposase, is4-like protein
ENOG4108QK0	transposase
ENOG4108QNC	Phage integrase
ENOG4108QP3	Transposase
ENOG4108QQ0	integrase family
ENOG4108QQA	transposase is116 is110 is902 family
ENOG4108QRG	Integrase
ENOG4108QRJ	conjugative transposon protein TraO
ENOG4108QRY	Integrase
ENOG4108QTH	Phage integrase family
ENOG4108QUN	Putative transposase, YhgA-like
ENOG4108QVD	Integrase, catalytic region
ENOG4108QVQ	Inherit from NOG: transposase
ENOG4108QWB	Transposase (IS4 family) protein
ENOG4108QYI	transposase IS605 OrfB family
ENOG4108R02	integrase family
ENOG4108R60	integrase family
ENOG4108RCU	Transposase
ENOG4108RDJ	Integrase
ENOG4108RFM	Transposase
ENOG4108RII	'Phage' integrase family
ENOG4108RIS	Recombinase
ENOG4108RN2	Transposase
ENOG4108RNN	IS4 family Transposase
ENOG4108RPE	Phage integrase family protein
ENOG4108RS6	transposase
ENOG4108RTW	conjugative transposon membrane protein
ENOG4108RUR	transposase
ENOG4108RXJ	integrase family
ENOG4108RYM	conjugative transposon protein
ENOG4108S1J	Integrase, catalytic region
ENOG4108S3X	transposase
ENOG4108S48	Integrase
ENOG4108S77	Transposase
ENOG4108S9T	Integrase, catalytic region
ENOG4108SCG	Integrase
ENOG4108SER	Transposase
ENOG4108SHC	Integrase, catalytic region
ENOG4108SJ4	transposase, IS605 OrfB
ENOG4108SMK	Transposase (IS4 family) protein
ENOG4108SMS	transposase
ENOG4108SSE	Transposase
ENOG4108SVK	Integrase
ENOG4108SW0	site-specific recombinase, phage integrase family
ENOG4108SX5	DDE_Tnp_IS1595
ENOG4108T19	Conjugative transposon TraK protein
ENOG4108T36	Transposase
ENOG4108T37	Phage integrase family
ENOG4108T3V	Integrase
ENOG4108T4J	Integrase
ENOG4108T51	integrase family
ENOG4108TFT	Transposase
ENOG4108TG0	transposase
ENOG4108TG2	Transposase (IS4 family) protein
ENOG4108TG9	Transposase
ENOG4108TM4	Transposase
ENOG4108TNF	integrase family
ENOG4108TQA	Transposase (IS4 family
ENOG4108TSH	transposase
ENOG4108TSS	Conjugative transposon TraK protein
ENOG4108TU0	Inherit from COG: transposase
ENOG4108TVB	site-specific recombinase, phage integrase family
ENOG4108TVC	transposase
ENOG4108TXY	site-specific recombinase, phage integrase family
ENOG4108U1T	Transposase (IS4 family) protein
ENOG4108U40	Transposase
ENOG4108U5C	Inherit from COG: Retrotransposon protein
ENOG4108U83	site-specific recombinase, phage integrase family protein
ENOG4108U8G	Transposase, IS4 family protein
ENOG4108U9F	Transposase
ENOG4108U9S	Phage Integrase Family
ENOG4108UBQ	Transposase (IS4 family
ENOG4108UGM	Integrase
ENOG4108UH1	Phage integrase family
ENOG4108UIE	Transposase
ENOG4108UJQ	transposase
ENOG4108UK5	Transposase
ENOG4108UKU	Pfam:Transposase_34
ENOG4108UPG	'Phage' integrase family
ENOG4108URU	conjugative transposon protein TraO
ENOG4108UTC	transposase (IS4 family) protein
ENOG4108UV8	Integrase, catalytic region
ENOG4108UWV	transposase
ENOG4108UXM	Pfam:Transposase_30
ENOG4108UY3	Transposase
ENOG4108V12	integrase family
ENOG4108V3Z	Conjugative transposon TraN protein
ENOG4108V7T	Integrase
ENOG4108V8Q	Site-specific recombinase phage integrase
ENOG4108VD3	transposase
ENOG4108VDU	Transposase, is4 family
ENOG4108VH5	transposase, IS605 OrfB
ENOG4108VHB	transposase
ENOG4108VIJ	Transposase
ENOG4108VMQ	Integrase
ENOG4108VNF	transposase
ENOG4108VNI	transposase (IS4 family) protein
ENOG4108VPG	transposase
ENOG4108VRR	Transposase
ENOG4108VVZ	integrase family
ENOG4108W0G	transposase IS605 OrfB family
ENOG4108W33	integrase family
ENOG4108W49	Pfam:Transposase_11
ENOG4108W5B	Transposase
ENOG4108WB0	Transposase
ENOG4108WDF	integrase family
ENOG4108WEB	transposase (IS4,)
ENOG4108WEP	Transposase (IS4 family) protein
ENOG4108WI3	Transposase for insertion sequence
ENOG4108WIG	transposase IS116 IS110 IS902 family protein
ENOG4108WJ8	transposase (IS4,)
ENOG4108WJN	Inherit from COG: Integrase
ENOG4108WM3	Phage integrase family
ENOG4108WM5	site-specific recombinase, phage integrase family
ENOG4108WMT	Transposase
ENOG4108WNE	Transposase
ENOG4108WP2	Pfam:Transposase_17
ENOG4108WPK	Transposase
ENOG4108WSE	Inherit from COG: transposase
ENOG4108WST	Inherit from COG: transposase
ENOG4108WT5	Integrase
ENOG4108WW5	Transposase
ENOG4108X08	Transposase
ENOG4108X2A	Integrase
ENOG4108X3C	'Phage' integrase family
ENOG4108X3R	Phage integrase family
ENOG4108X6J	Integrase, catalytic region
ENOG4108X71	Pfam:Transposase_17
ENOG4108X7U	Integrase
ENOG4108X7Z	transposase is116 is110 is902 family
ENOG4108X80	Transposase
ENOG4108XA2	Transposase
ENOG4108XFD	Transposase for transposon Tn5 Tnp
ENOG4108XSM	Integrase
ENOG4108XU0	Integrase, catalytic region
ENOG4108XVX	transposase
ENOG4108XXY	Transposase (IS4 family) protein
ENOG4108XYQ	Transposase
ENOG4108XZ3	Site-specific tyrosine recombinase, which acts by catalyzing the cutting and rejoining of the recombining DNA molecules. Essential to convert dimers of the bacterial chromosome into monomers to permit their segregation at cell division (By similarity)
ENOG4108Y2E	Putative transposase, YhgA-like
ENOG4108Y2Z	Conjugative transposon TraM protein
ENOG4108Y5N	Transposase (IS4 family) protein
ENOG4108Y6Q	conjugative transposon protein TraF
ENOG4108YBI	'Phage' integrase family
ENOG4108YC5	Phage integrase family
ENOG4108YDA	transposase (IS4,)
ENOG4108YF4	transposase
ENOG4108YND	Inherit from NOG: transposase
ENOG4108YRE	Phage integrase family protein
ENOG4108YTP	Transposase
ENOG4108YUB	transposase
ENOG4108YUR	transposase
ENOG4108YUX	transposase IS605 OrfB family
ENOG4108YVB	transposase (IS4 family) protein
ENOG4108YXQ	IS66 Orf2 family protein
ENOG4108Z39	transposase
ENOG4108Z4G	Inherit from NOG: transposase
ENOG4108Z4Y	transposase
ENOG4108Z53	transposase, IS204 IS1001 IS1096 IS1165 family protein
ENOG4108Z5A	transposase (is4
ENOG4108Z7D	Transposase, TnsA-related protein
ENOG4108ZAJ	Integrase core domain
ENOG4108ZF5	transposase
ENOG4108ZHG	Transposase
ENOG4108ZIR	Integrase
ENOG4108ZQS	transposase
ENOG4108ZSJ	is1 orf2
ENOG4108ZSV	transposase is116 is110 is902 family
ENOG4108ZT3	transposase, IS3 IS911 family protein
ENOG4108ZUI	integrase family
ENOG4108ZW5	Transposase
ENOG4108ZWF	Mobile element transfer protein
ENOG410903F	conjugative transposon membrane protein
ENOG4109064	Transposase
ENOG410907Q	Transposase
ENOG410907S	transposase, is4
ENOG410908E	integrase family
ENOG41090B4	Phage integrase family protein
ENOG41090CJ	transposase
ENOG41090DD	ISPg5 transposase Orf1
ENOG41090DR	transposase
ENOG41090E2	Pfam:Transposase_17
ENOG41090E9	conjugative transposon protein
ENOG41090FD	Phage integrase
ENOG41090HS	Transposase
ENOG41090HT	Inherit from COG: transposase
ENOG41090N5	Inherit from COG: transposase
ENOG41090W4	transposase (IS4 family) protein
ENOG41090WB	Transposase is3 is911
ENOG41090WH	Transposase
ENOG41090XR	Transposase

## Sheet: 4 Accessory Plasmid Hits
Table S4. Accessory Plasmid BLASTN hits to NCBI NT Database, Top 5 Distinct Hits
Accessory ID	NT Database Match	Percent ID	Length	Mismatch	Gap Open	Query Start	Query End	Subject Start	Subject End	e-value	bitscore	Query Length	Subject Length	Subject Title	Subject Scientific Names	Subject All Titles
HM006_Accessory_A	gi|1207858914|gb|CP021801.1|	96.9	18305	521	28	132229	150503	178114	196402	0	30620	220189	1412628	Sinorhizobium meliloti strain USDA1021 plasmid psymA, complete sequence	Sinorhizobium meliloti	Sinorhizobium meliloti strain USDA1021 plasmid psymA, complete sequence
HM006_Accessory_A	gi|336035142|gb|CP001831.1|	96.9	18305	522	28	132229	150503	1407188	1388900	0	30610	220189	1633319	Sinorhizobium meliloti SM11 plasmid pSmeSM11c, complete sequence	Sinorhizobium meliloti SM11	Sinorhizobium meliloti SM11 plasmid pSmeSM11c, complete sequence
HM006_Accessory_A	gi|1207852183|gb|CP021217.1|	96.89	18305	523	28	132229	150503	1513141	1531429	0	30610	220189	1613292	Sinorhizobium meliloti RU11/001 plasmid pSymA, complete sequence	Sinorhizobium meliloti RU11/001	Sinorhizobium meliloti RU11/001 plasmid pSymA, complete sequence
HM006_Accessory_A	gi|1207858922|gb|CP021809.1|	96.81	18305	522	35	132228	150503	217471	199200	0	30510	220189	1549593	Sinorhizobium meliloti strain Rm41 plasmid psymA, complete sequence	Sinorhizobium meliloti	Sinorhizobium meliloti strain Rm41 plasmid psymA, complete sequence
HM006_Accessory_A	gi|675829531|gb|CP009145.1|	96.81	18305	522	35	132228	150503	281527	299798	0	30510	220189	1466845	Sinorhizobium meliloti strain RMO17 plasmid pSymA, complete sequence	Sinorhizobium meliloti	Sinorhizobium meliloti strain RMO17 plasmid pSymA, complete sequence
KH35c_Accessory_A	gi|873267569|gb|CP003934.2|	99.96	76294	21	5	1	76293	99695	175983	0	140700	178451	175983	Sinorhizobium meliloti GR4 plasmid pRmeGR4a, complete sequence	Sinorhizobium meliloti GR4	Sinorhizobium meliloti GR4 plasmid pRmeGR4a, complete sequence
KH35c_Accessory_A	gi|1207851821|gb|CP021796.1|	97.74	21867	468	15	31117	52977	145597	123751	0	37620	178451	280209	Sinorhizobium meliloti strain USDA1157 plasmid accessoryA, complete sequence	Sinorhizobium meliloti	Sinorhizobium meliloti strain USDA1157 plasmid accessoryA, complete sequence
KH35c_Accessory_A	gi|873267569|gb|CP003934.2|	99.98	19675	3	0	144413	164087	68261	87935	0	36320	178451	175983	Sinorhizobium meliloti GR4 plasmid pRmeGR4a, complete sequence	Sinorhizobium meliloti GR4	Sinorhizobium meliloti GR4 plasmid pRmeGR4a, complete sequence
KH35c_Accessory_A	gi|1207858916|gb|CP021803.1|	96.58	19453	610	26	1	19416	85992	66558	0	32190	178451	297816	Sinorhizobium meliloti strain USDA1021 plasmid accessoryA, complete sequence	Sinorhizobium meliloti	Sinorhizobium meliloti strain USDA1021 plasmid accessoryA, complete sequence
KH35c_Accessory_A	gi|334098883|gb|CP002783.1|	96.48	19453	638	23	1	19416	424712	444154	0	32080	178451	1312480	Sinorhizobium meliloti AK83 chromosome 3, complete sequence	Sinorhizobium meliloti AK83	Sinorhizobium meliloti AK83 chromosome 3, complete sequence
M162_Accessory_A	gi|1207858926|gb|CP021813.1|	99.58	67754	228	33	97474	165192	438384	506115	0	123500	416269	1454983	Sinorhizobium meliloti strain M270 plasmid psymA, complete sequence	Sinorhizobium meliloti	Sinorhizobium meliloti strain M270 plasmid psymA, complete sequence
M162_Accessory_A	gi|1207858937|gb|CP021824.1|	98.06	39614	741	26	266985	306587	1357931	1318335	0	68870	416269	1597380	Sinorhizobium meliloti strain KH46 plasmid psymA, complete sequence	Sinorhizobium meliloti	Sinorhizobium meliloti strain KH46 plasmid psymA, complete sequence
M162_Accessory_A	gi|675829531|gb|CP009145.1|	98.05	39615	744	27	266985	306587	1350503	1310906	0	68850	416269	1466845	Sinorhizobium meliloti strain RMO17 plasmid pSymA, complete sequence	Sinorhizobium meliloti	Sinorhizobium meliloti strain RMO17 plasmid pSymA, complete sequence
M162_Accessory_A	gi|1207858922|gb|CP021809.1|	98.03	39615	744	33	266985	306587	742885	782474	0	68790	416269	1549593	Sinorhizobium meliloti strain Rm41 plasmid psymA, complete sequence	Sinorhizobium meliloti	Sinorhizobium meliloti strain Rm41 plasmid psymA, complete sequence
M162_Accessory_A	gi|334098883|gb|CP002783.1|	98.02	39609	750	32	266985	306582	107616	68033	0	68760	416269	1312480	Sinorhizobium meliloti AK83 chromosome 3, complete sequence	Sinorhizobium meliloti AK83	Sinorhizobium meliloti AK83 chromosome 3, complete sequence
M270_Accessory_A	gi|334100020|gb|CP002784.1|	94.04	9975	519	43	1	9941	122564	112632	0	15060	297123	256269	Sinorhizobium meliloti AK83 plasmid pSINME01, complete sequence	Sinorhizobium meliloti AK83	Sinorhizobium meliloti AK83 plasmid pSINME01, complete sequence
M270_Accessory_A	gi|387582440|gb|JQ665880.1|	93.94	7263	402	25	1	7252	273797	281032	0	10940	297123	298356	Sinorhizobium meliloti plasmid pHRC017, complete sequence	Sinorhizobium meliloti	Sinorhizobium meliloti plasmid pHRC017, complete sequence
M270_Accessory_A	gi|1207858916|gb|CP021803.1|	92.47	7260	513	25	1	7242	47134	39891	0	10350	297123	297816	Sinorhizobium meliloti strain USDA1021 plasmid accessoryA, complete sequence	Sinorhizobium meliloti	Sinorhizobium meliloti strain USDA1021 plasmid accessoryA, complete sequence
M270_Accessory_A	gi|1207858931|gb|CP021818.1|	95.9	6070	223	21	1	6063	2233252	2239302	0	9806	297123	3817269	Sinorhizobium meliloti strain M162, complete genome	Sinorhizobium meliloti	Sinorhizobium meliloti strain M162, complete genome
M270_Accessory_A	gi|1207858917|gb|CP021804.1|	94.02	5982	335	19	1	5975	3665994	3660029	0	9042	297123	3814348	Sinorhizobium meliloti strain T073, complete genome	Sinorhizobium meliloti	Sinorhizobium meliloti strain T073, complete genome
M270_Accessory_B	gi|159141737|gb|AE007871.2|	88.45	23416	2596	87	76661	100016	54903	31537	0	28160	203845	214233	Agrobacterium tumefaciens str. C58 plasmid Ti, complete sequence	Agrobacterium fabrum str. C58	Agrobacterium tumefaciens str. C58 plasmid Ti, complete sequence
M270_Accessory_B	gi|6498173|dbj|AB016260.1|	87.85	20686	2406	85	76661	97285	20641	2	0	24180	203845	206479	Agrobacterium tumefaciens plasmid pTi-SAKURA DNA, complete sequence, strain: MAFF 301001	Agrobacterium tumefaciens	Agrobacterium tumefaciens plasmid pTi-SAKURA DNA, complete sequence, strain: MAFF 301001
M270_Accessory_B	gi|221727862|gb|CP000630.1|	92.13	13436	1012	36	76661	90066	132542	119123	0	18910	203845	184668	Agrobacterium radiobacter K84 plasmid pAtK84b, complete sequence	Agrobacterium radiobacter K84	Agrobacterium radiobacter K84 plasmid pAtK84b, complete sequence
M270_Accessory_B	gi|221738525|gb|CP000636.1|	89.07	10517	1098	44	79480	89967	211572	201079	0	13000	203845	211620	Agrobacterium vitis S4 plasmid pAtS4c, complete sequence	Agrobacterium vitis S4	Agrobacterium vitis S4 plasmid pAtS4c, complete sequence
M270_Accessory_B	gi|3766173|gb|AF057718.1|AF057718	87.14	10998	1354	45	79562	90527	34	11003	0	12420	203845	11003	Agrobacterium tumefaciens plasmid pTiC58 autoinducer synthase (traI) gene, complete cds; mating pair formation locus, complete sequence; and unknown gene	Agrobacterium fabrum str. C58	Agrobacterium tumefaciens plasmid pTiC58 autoinducer synthase (traI) gene, complete cds; mating pair formation locus, complete sequence; and unknown gene
M270_Accessory_C	gi|1207858934|gb|CP021821.1|	98.89	12836	99	23	1	12832	6941	19737	0	22880	127177	416269	Sinorhizobium meliloti strain M162 plasmid accessoryA, complete sequence	Sinorhizobium meliloti	Sinorhizobium meliloti strain M162 plasmid accessoryA, complete sequence
M270_Accessory_C	gi|1207851939|gb|CP021215.1|	98.24	6587	114	2	109198	115784	133715	140299	0	11520	127177	144210	Sinorhizobium meliloti RU11/001 plasmid pSmeRU11c, complete sequence	Sinorhizobium meliloti RU11/001	Sinorhizobium meliloti RU11/001 plasmid pSmeRU11c, complete sequence
M270_Accessory_C	gi|76880801|gb|DQ145546.1|	98.24	6587	114	2	109198	115784	32685	26101	0	11520	127177	144170	Sinorhizobium meliloti plasmid pSmeSM11a, complete sequence	Sinorhizobium meliloti	Sinorhizobium meliloti plasmid pSmeSM11a, complete sequence
M270_Accessory_C	gi|1046580375|gb|CP016428.1|	94.25	6298	333	15	4359	10640	5688614	5694898	0	9598	127177	8322773	Bradyrhizobium icense strain LMTR 13, complete genome	Bradyrhizobium sp. LMTR 13	Bradyrhizobium icense strain LMTR 13, complete genome
M270_Accessory_C	gi|334100220|gb|CP002785.1|	96.35	5838	181	21	51573	57387	38375	32547	0	9572	127177	70499	Sinorhizobium meliloti AK83 plasmid pSINME02, complete sequence	Sinorhizobium meliloti AK83	Sinorhizobium meliloti AK83 plasmid pSINME02, complete sequence
Rm41_Accessory_A	gi|390125223|gb|CP003563.1|	94.1	13040	712	38	150486	163495	1978679	1965667	0	19770	247065	6476459	Sinorhizobium fredii USDA 257, complete genome	Sinorhizobium fredii USDA 257	Sinorhizobium fredii USDA 257, complete genome
Rm41_Accessory_A	gi|1240602767|gb|CP023068.1|	93.26	9765	643	15	151109	160868	1370172	1360418	0	14370	247065	2011513	Ensifer sojae CCBAU 05684 plasmid pSJ05684b, complete sequence	Ensifer sojae CCBAU 05684	Ensifer sojae CCBAU 05684 plasmid pSJ05684b, complete sequence
Rm41_Accessory_A	gi|1110975261|gb|CP013110.1|	87.77	10934	1247	67	11609	22499	1705752	1694866	0	12700	247065	2177502	Sinorhizobium americanum strain CFNEI 73 plasmid C, complete sequence	Sinorhizobium americanum	Sinorhizobium americanum strain CFNEI 73 plasmid C, complete sequence
Rm41_Accessory_A	gi|1110964329|gb|CP013052.1|	88.13	10066	1132	46	261	10302	290569	280543	0	11910	247065	405481	Sinorhizobium americanum CCGM7 plasmid A, complete sequence	Sinorhizobium americanum CCGM7	Sinorhizobium americanum CCGM7 plasmid A, complete sequence
Rm41_Accessory_A	gi|647794679|gb|CP006987.1|	80.51	14215	2553	170	78585	92678	230611	244728	0	10700	247065	244771	Rhizobium sp. IE4771 plasmid pRetIE4771a, complete sequence	Rhizobium sp. IE4771	Rhizobium sp. IE4771 plasmid pRetIE4771a, complete sequence
T073_Accessory_A	gi|1207858916|gb|CP021803.1|	94.97	16590	791	30	56606	73172	75363	91931	0	25970	158363	297816	Sinorhizobium meliloti strain USDA1021 plasmid accessoryA, complete sequence	Sinorhizobium meliloti	Sinorhizobium meliloti strain USDA1021 plasmid accessoryA, complete sequence
T073_Accessory_A	gi|150032810|gb|CP000741.1|	94.96	16583	797	28	56606	73172	73228	56669	0	25960	158363	219313	Sinorhizobium medicae WSM419 plasmid pSMED03, complete genome	Sinorhizobium medicae WSM419	Sinorhizobium medicae WSM419 plasmid pSMED03, complete genome
T073_Accessory_A	gi|334098883|gb|CP002783.1|	94.68	16602	848	27	56606	73186	435349	418763	0	25730	158363	1312480	Sinorhizobium meliloti AK83 chromosome 3, complete sequence	Sinorhizobium meliloti AK83	Sinorhizobium meliloti AK83 chromosome 3, complete sequence
T073_Accessory_A	gi|1207852183|gb|CP021217.1|	94.65	16592	839	36	56606	73172	1061560	1078127	0	25680	158363	1613292	Sinorhizobium meliloti RU11/001 plasmid pSymA, complete sequence	Sinorhizobium meliloti RU11/001	Sinorhizobium meliloti RU11/001 plasmid pSymA, complete sequence
T073_Accessory_A	gi|336035142|gb|CP001831.1|	94.64	16592	840	36	56606	73172	219440	202873	0	25670	158363	1633319	Sinorhizobium meliloti SM11 plasmid pSmeSM11c, complete sequence	Sinorhizobium meliloti SM11	Sinorhizobium meliloti SM11 plasmid pSmeSM11c, complete sequence
USDA1021_Accessory_A	gi|1207852183|gb|CP021217.1|	98.83	53761	586	33	66006	119742	1052202	1105942	0	95750	297816	1613292	Sinorhizobium meliloti RU11/001 plasmid pSymA, complete sequence	Sinorhizobium meliloti RU11/001	Sinorhizobium meliloti RU11/001 plasmid pSymA, complete sequence
USDA1021_Accessory_A	gi|336035142|gb|CP001831.1|	98.83	53761	586	33	66006	119742	228798	175058	0	95750	297816	1633319	Sinorhizobium meliloti SM11 plasmid pSmeSM11c, complete sequence	Sinorhizobium meliloti SM11	Sinorhizobium meliloti SM11 plasmid pSmeSM11c, complete sequence
USDA1021_Accessory_A	gi|334098883|gb|CP002783.1|	96.46	26599	889	39	65421	91997	445280	418712	0	43860	297816	1312480	Sinorhizobium meliloti AK83 chromosome 3, complete sequence	Sinorhizobium meliloti AK83	Sinorhizobium meliloti AK83 chromosome 3, complete sequence
USDA1021_Accessory_A	gi|873267569|gb|CP003934.2|	95.95	25425	940	41	66558	91962	119110	93755	0	41170	297816	175983	Sinorhizobium meliloti GR4 plasmid pRmeGR4a, complete sequence	Sinorhizobium meliloti GR4	Sinorhizobium meliloti GR4 plasmid pRmeGR4a, complete sequence
USDA1021_Accessory_A	gi|1207858939|gb|CP021826.1|	96.58	19453	610	26	66558	85992	19416	1	0	32190	297816	178451	Sinorhizobium meliloti strain KH35c plasmid accessoryA, complete sequence	Sinorhizobium meliloti	Sinorhizobium meliloti strain KH35c plasmid accessoryA, complete sequence
USDA1157_Accessory_A	gi|1207858937|gb|CP021824.1|	99.68	54638	163	12	195497	250127	312772	258141	0	99910	280209	1597380	Sinorhizobium meliloti strain KH46 plasmid psymA, complete sequence	Sinorhizobium meliloti	Sinorhizobium meliloti strain KH46 plasmid psymA, complete sequence
USDA1157_Accessory_A	gi|1207858943|gb|CP021830.1|	99.63	43393	149	9	195497	238884	1358990	1315603	0	79240	280209	1484605	Sinorhizobium meliloti strain HM006 plasmid psymA, complete sequence	Sinorhizobium meliloti	Sinorhizobium meliloti strain HM006 plasmid psymA, complete sequence
USDA1157_Accessory_A	gi|675829531|gb|CP009145.1|	99.71	34860	96	3	195497	230353	433461	398603	0	63820	280209	1466845	Sinorhizobium meliloti strain RMO17 plasmid pSymA, complete sequence	Sinorhizobium meliloti	Sinorhizobium meliloti strain RMO17 plasmid pSymA, complete sequence
USDA1157_Accessory_A	gi|1207851939|gb|CP021215.1|	99.53	26882	117	9	41553	68431	31770	58645	0	48940	280209	144210	Sinorhizobium meliloti RU11/001 plasmid pSmeRU11c, complete sequence	Sinorhizobium meliloti RU11/001	Sinorhizobium meliloti RU11/001 plasmid pSmeRU11c, complete sequence
USDA1157_Accessory_A	gi|76880801|gb|DQ145546.1|	99.53	26882	117	9	41553	68431	134590	107715	0	48940	280209	144170	Sinorhizobium meliloti plasmid pSmeSM11a, complete sequence	Sinorhizobium meliloti	Sinorhizobium meliloti plasmid pSmeSM11a, complete sequence

## Sheet: 5 M270 Acc. B Agrobacterium
Table S5. Genes with similarity between Ensifer meliloti M270 accessory
plasmid B and Agrobacterium tumefaciens C58 Ti-plasmid
M270 Accessory plasmid B	Begin	End	Gene	Product	Agrobacterium tumefaciens C58 plasmid Atu NC_003065
SMEL_v1_pb0017	8645	9763	noxB	D-nopaline dehydrogenase	Atu6021
SMEL_v1_pb0018	9760	10053	_	conserved protein of unknown function	Atu6020
SMEL_v1_pb0019	10050	11468	_	conserved protein of unknown function	Atu6019
SMEL_v1_pb0020	11629	12204	_	Arginase (fragment)	Atu6018
SMEL_v1_pb0021	12209	12490	_	Arginase (fragment)	Atu6018
SMEL_v1_pb0022	12566	13648	_	NAD/NADP octopine/nopaline dehydrogenase	Atu6017
SMEL_v1_pb0023	13696	14757	arcB	Ornithine cyclodeaminase	Atu6016
SMEL_v1_pb0026	16378	17082	traR	Transcriptional activator protein TraR	Atu6134
SMEL_v1_pb0027	17395	18048	yjbB	fragment of putative transporter (part 2)	Atu6136
SMEL_v1_pb0029	18244	18744	yjbB	fragment of putative transporter (part 1)	Atu6136
SMEL_v1_pb0033	22429	23433	oppF	oligopeptide transporter subunit ; ATP-binding component of ABC superfamily	Atu6141
SMEL_v1_pb0041	29090	29653	_	Transcriptional activator protein TraR (fragment)	Atu6134
SMEL_v1_pb0042	29701	30009	traM	Transcriptional repressor TraM	Atu6131
SMEL_v1_pb0047	32785	36138	traA	Conjugal transfer protein TraA	Atu6127
SMEL_v1_pb0048	36335	36631	traC	Conjugal transfer protein TraC	Atu6126
SMEL_v1_pb0049	36606	36851	traD	Conjugal transfer protein TraD	Atu6125
SMEL_v1_pb0050	36838	38790	traG	Conjugal transfer protein TraG	Atu6124
SMEL_v1_pb0051	38811	39209	_	conserved protein of unknown function	Atu6123
SMEL_v1_pb0052	39209	39676	_	Nuclease	Atu6122
SMEL_v1_pb0054	39933	40169	_	conserved protein of unknown function	Atu6121
SMEL_v1_pb0055	40307	40585	hupB	DNA-binding protein HU-beta	Atu6120
SMEL_v1_pb0056	40627	40797	_	conserved protein of unknown function	AERS4p2_0127
SMEL_v1_pb0058	42951	43268	_	conserved protein of unknown function	Atu6119, Atu6112
SMEL_v1_pb0060	43939	44775	_	conserved protein of unknown function	Atu6111
SMEL_v1_pb0071	48631	49230	_	conserved protein of unknown function	Atu6109
SMEL_v1_pb0072	49747	50052	phnA	Protein PhnA	Atu6108
SMEL_v1_pb0073	50053	50274	_	conserved protein of unknown function	Atu6107
SMEL_v1_pb0074	50271	50579	_	conserved protein of unknown function	Atu6106
SMEL_v1_pb0075	50576	51463	_	conserved protein of unknown function	Atu6105
SMEL_v1_pb0076	51460	51933	_	conserved protein of unknown function	Atu6104
SMEL_v1_pb0078	52030	53466	_	Plasmid partitioning protein (fragment)	Atu6103
SMEL_v1_pb0080	54059	55744	_	SNF-2-family methyltransferase (fragment)	Atu6101
SMEL_v1_pb0081	55705	57654	_	SNF-2-family methyltransferase (fragment)	Atu6101
SMEL_v1_pb0083	57762	58856	_	protein of unknown function	Atu6101
SMEL_v1_pb0085	58986	59291	_	conserved protein of unknown function	Atu6100
SMEL_v1_pb0086	59398	60000	_	conserved protein of unknown function	Atu6099
SMEL_v1_pb0087	60380	60841	_	Transcriptional regulator, HTH family	Atu6098
SMEL_v1_pb0088	60838	61434	_	conserved protein of unknown function	Atu6097
SMEL_v1_pb0089	61395	62555	_	conserved protein of unknown function	Atu6096
SMEL_v1_pb0090	62527	62703	_	conserved protein of unknown function	AERS4p2_0105
SMEL_v1_pb0093	67107	67766	_	DNA polymerase IV (fragment)	No Hit
SMEL_v1_pb0109	75316	76635	repC	putative replication protein C	Atu6045
SMEL_v1_pb0110	76873	77883	_	putative replication protein B	Atu6044
SMEL_v1_pb0111	78107	79327	repA	putative replication protein A	Atu6043
SMEL_v1_pb0112	79690	80319	traI	Acyl-homoserine-lactone synthase	Atu6042
SMEL_v1_pb0113	80316	81287	trbB	Conjugal transfer protein TrbB	Atu6041
SMEL_v1_pb0115	81677	81976	trbD	Conjugal transfer protein TrbD	Atu6039
SMEL_v1_pb0116	81987	84455	trbE	Conjugal transfer protein TrbE	Atu6038
SMEL_v1_pb0117	84427	85236	trbJ	Conjugal transfer protein TrbJ	Atu6037
SMEL_v1_pb0118	85233	85451	trbK	Conjugal transfer protein TrbK	Atu6036
SMEL_v1_pb0119	85445	86641	trbL	Conjugal transfer protein TrbL	Atu6035
SMEL_v1_pb0120	86656	87318	trbF	Conjugal transfer protein TrbF	Atu6034
SMEL_v1_pb0122	87336	88190	trbG	Conjugal transfer protein TrbG	Atu6033
SMEL_v1_pb0123	88190	88666	trbH	Conjugal transfer protein TrbH	Atu6032
SMEL_v1_pb0124	88679	89986	trbI	Conjugal transfer protein TrbI	Atu6031
SMEL_v1_pb0125	90015	90194	_	conserved protein of unknown function	Atu6030
SMEL_v1_pb0126	90345	91247	nocR	Regulatory protein NocR	Atu6029
SMEL_v1_pb0127	91500	92273	hisP	histidine/lysine/arginine/ornithine transporter subunit ; ATP-binding component of ABC superfamily	Atu6028
SMEL_v1_pb0128	92339	93190	nocT	Nopaline-binding periplasmic protein	Atu6027
SMEL_v1_pb0129	93218	93973	nocQ	Nopaline transport system permease protein NocQ	Atu6026
SMEL_v1_pb0130	93975	94700	nocM	Nopaline transport system permease protein NocM	Atu6025
SMEL_v1_pb0131	94814	95734	_	conserved protein of unknown function	Atu6024
SMEL_v1_pb0132	95828	97807	_	Hydantoin utilization protein B	Atu6023
SMEL_v1_pb0133	97811	99847	_	Hydantoin utilization protein A	Atu6022

## Sheet: 6 Mantel Test
Table S6. Results of the Mantel test to test correlation between genetic distance matrices calculated from different replicons.
Replicons	r	p-value
Chr / pSymB	-0.18	0.85
Chr / pSymA	-0.09	0.5
pSymB / pSymA	0.06	0.34

## Sheet:  7 Similarity of replicons
Table S7. Similarity of replicons (chromosome, pSymA and pSymB)
in each strain relative to the reference strain Rm2011.
Chromosome – RM2011
					Relative coding sequences
Strain	Gene Number in Common with Rm2011		Percent Similarity	Number syntons	Minimum	Average	Maximum
USDA1106	3522		97.21	1	3522	3522	3522
Rm1021	3458		95.45	1	3458	3458	3458
BL225C	3450		95.22	134	1	27.6	1263
T073	3441		94.98	164	1	22.71	1249
GR4	3422		94.45	132	1	27.92	1895
AK83	3422		94.45	127	1	28.78	822
Sm11	3420		94.4	152	1	24.34	734
Kh46c	3418		94.34	160	1	23.32	1525
USDA1157	3412		94.18	164	1	22.73	1099
HM006	3395		93.71	166	1	22.42	808
M162	3393		93.65	166	1	22.2	890
Rm41	3360		92.74	157	1	23.18	554
Kh35C	3304		91.2	155	1	23.16	880
USDA1021	3142		86.72	148	1	22.94	1050
M270	3016		83.25	161	1	20.44	499
pSymA –RM2011
					Relative coding sequences
Strain	Gene Number in Common with Rm2011		Percent Similarity	Number syntons	Minimum	Average	Maximum
USDA1106	1502		90.81	1	1502	1502	1502
Rm1021	1493		90.27	1	1493	1493	1493
BL225C	1242		75.09	183	1	8.51	252
Rm41	1220		73.76	164	1	9.36	318
Sm11	1217		73.58	203	1	7.77	183
Kh46c	1216		73.52	183	1	8.41	249
USDA1021	1203		72.73	176	1	8.66	359
USDA1157	1177		71.16	163	1	8.91	216
GR4	1135		68.62	160	1	8.63	270
HM006	1081		65.36	193	1	7.15	175
M270	1038		62.76	215	1	6.2	179
AK83	1017		61.49	196	1	6.64	250
Kh35c	1007		60.88	166	1	7.61	141
T073	985		59.55	182	1	6.78	179
M162	739		44.68	143	1	6.23	183
pSymB –RM2011
					Relative coding sequences
Strain	Gene Number in Common with Rm2011		Percent Similarity	Number syntons	Minimum	Average	Maximum
USDA1106	1643		95.36	1	1643	1643	1643
Rm1021	1642		95.3	1	1642	1642	1642
GR4	1565		90.83	104	1	16.81	578
BL225C	1550		89.96	85	1	20.02	627
Kh46c	1516		87.99	97	1	17.3	530
AK83	1510		87.64	122	1	14.05	331
Sm11	1510		87.64	97	1	17.18	540
T073	1505		87.35	94	1	17.64	536
Kh35c	1504		87.29	96	1	17.44	530
USDA1157	1501		87.12	104	1	16.03	466
M162	1500		87.06	114	1	14.74	532
USDA1021	1494		86.71	143	1	12.16	527
M270	1487		86.3	117	1	14.44	417
HM006	1487		86.3	97	1	17.01	533
Rm41	1484		86.13	121	1	13.93	320
